# Supplementary material for: The intratumoral microbiota biomarkers for predicting survival and efficacy of immunotherapy in patients with ovarian serous cystadenocarcinoma
Source: J Ovarian Res. 2024 Jul 5;17:140. doi: 10.1186/s13048-024-01464-7 (PMC11227176; doi:10.1186/s13048-024-01464-7)
Supplement: Supplementary file 1 — Supplementary Material 1 [file 13048_2024_1464_MOESM1_ESM.xlsx]

## Sheet: lefse
Taxa	Group	LDA	P.unadj	P.adj	Significance
k__Bacteria|p__Actinobacteria|c__Actinobacteria	Tumor	3.53275	5.83681e-06	8.14865e-05	***
k__Bacteria|p__Actinobacteria	Tumor	3.51054	0.000218303	0.00154659	**
k__Bacteria|p__Proteobacteria|c__Gammaproteobacteria	Normal	3.46715	4.11519e-13	6.51115e-11	***
k__Bacteria|p__Firmicutes|c__Bacilli	Normal	3.19888	3.82943e-05	0.00037096	***
k__Bacteria|p__Actinobacteria|c__Actinobacteria|o__Micrococcales	Tumor	3.1679	0.000473141	0.00290411	**
k__Bacteria|p__Proteobacteria	Normal	3.05606	0.000300226	0.00196763	**
k__Bacteria|p__Firmicutes|c__Bacilli|o__Bacillales	Normal	2.9646	0.000296263	0.00196222	**
k__Bacteria|p__Proteobacteria|c__Deltaproteobacteria|o__Myxococcales	Tumor	2.9265	1.81682e-11	1.72477e-09	***
k__Bacteria|p__Proteobacteria|c__Alphaproteobacteria|o__Rhodospirillales	Tumor	2.90481	2.5486e-05	0.000269918	***
k__Bacteria|p__Proteobacteria|c__Alphaproteobacteria|o__Sphingomonadales	Tumor	2.81151	1.10359e-11	1.1225e-09	***
k__Bacteria|p__Firmicutes|c__Bacilli|o__Bacillales|f__Bacillaceae	Normal	2.80089	1.85214e-07	4.39574e-06	***
k__Bacteria|p__Proteobacteria|c__Gammaproteobacteria|o__Oceanospirillales	Normal	2.75232	8.37823e-10	4.58869e-08	***
k__Bacteria|p__Firmicutes|c__Clostridia|o__Clostridiales|f__Lachnospiraceae	Tumor	2.7422	0.000279026	0.00186542	**
k__Bacteria|p__Proteobacteria|c__Betaproteobacteria|o__Neisseriales	Normal	2.6676	0.000306265	0.00198895	**
k__Bacteria|p__Proteobacteria|c__Betaproteobacteria|o__Neisseriales|f__Chromobacteriaceae|g__Pseudogulbenkiania	Normal	2.63242	5.05897e-06	7.61427e-05	***
k__Bacteria|p__Actinobacteria|c__Actinobacteria|o__Streptosporangiales	Tumor	2.62705	9.60497e-08	2.79132e-06	***
k__Bacteria|p__Actinobacteria|c__Actinobacteria|o__Micromonosporales	Tumor	2.6167	5.76589e-06	8.14865e-05	***
k__Bacteria|p__Actinobacteria|c__Actinobacteria|o__Micromonosporales|f__Micromonosporaceae	Tumor	2.6167	5.76589e-06	8.14865e-05	***
k__Archaea|p__Euryarchaeota|c__Halobacteria|o__Halobacteriales	Normal	2.57291	1.10172e-07	3.01701e-06	***
k__Archaea|p__Euryarchaeota|c__Halobacteria|o__Halobacteriales|f__Halobacteriaceae	Normal	2.57291	1.10172e-07	3.01701e-06	***
k__Bacteria|p__Proteobacteria|c__Betaproteobacteria|o__Neisseriales|f__Chromobacteriaceae	Normal	2.56532	9.46931e-08	2.79132e-06	***
k__Bacteria|p__Firmicutes|c__Bacilli|o__Lactobacillales|f__Lactobacillaceae	Normal	2.55821	5.4361e-08	1.72023e-06	***
k__Bacteria|p__Firmicutes|c__Bacilli|o__Lactobacillales|f__Lactobacillaceae|g__Pediococcus	Normal	2.52748	1.30286e-09	6.87138e-08	***
k__Bacteria|p__Proteobacteria|c__Gammaproteobacteria|o__Thiotrichales	Normal	2.51662	1.87546e-08	7.02803e-07	***
k__Bacteria|p__Proteobacteria|c__Alphaproteobacteria|o__Sphingomonadales|f__Sphingomonadaceae	Tumor	2.51564	0.000610981	0.00361011	**
k__Bacteria|p__Proteobacteria|c__Alphaproteobacteria|o__Sphingomonadales|f__Erythrobacteraceae	Tumor	2.50709	1.12701e-14	2.67477e-12	***
k__Bacteria|p__Actinobacteria|c__Coriobacteriia	Normal	2.49513	0.000166681	0.00124269	**
k__Bacteria|p__Actinobacteria|c__Coriobacteriia|o__Coriobacteriales	Normal	2.49388	0.000301225	0.00196763	**
k__Bacteria|p__Firmicutes|c__Negativicutes|o__Selenomonadales|f__Selenomonadaceae	Tumor	2.48898	1.69562e-07	4.09248e-06	***
k__Bacteria|p__Proteobacteria|c__Alphaproteobacteria|o__Rhodospirillales|f__Acetobacteraceae	Tumor	2.47919	7.87896e-05	0.000663884	***
k__Bacteria|p__Proteobacteria|c__Deltaproteobacteria|o__Desulfobacterales|f__Desulfobacteraceae	Normal	2.46875	1.23977e-05	0.000145904	***
k__Bacteria|p__Firmicutes|c__Bacilli|o__Lactobacillales|f__Carnobacteriaceae|g__Alkalibacterium	Normal	2.44469	8.50381e-13	1.21094e-10	***
k__Bacteria|p__Proteobacteria|c__Gammaproteobacteria|o__Enterobacteriales|f__Enterobacteriaceae|g__Klebsiella	Tumor	2.43581	6.07015e-21	8.64389e-18	***
k__Bacteria|p__Bacteroidetes|c__Flavobacteriia|o__Flavobacteriales|f__Flavobacteriaceae|g__Aquimarina	Tumor	2.43445	1.98114e-17	7.05286e-15	***
k__Bacteria|p__Proteobacteria|c__Gammaproteobacteria|o__Alteromonadales|f__Shewanellaceae	Normal	2.4301	3.82943e-05	0.00037096	***
k__Bacteria|p__Proteobacteria|c__Gammaproteobacteria|o__Alteromonadales|f__Shewanellaceae|g__Shewanella	Normal	2.4301	3.82943e-05	0.00037096	***
k__Bacteria|p__Proteobacteria|c__Alphaproteobacteria|o__Rhizobiales|f__Methylocystaceae	Tumor	2.42479	8.94497e-08	2.71014e-06	***
k__Bacteria|p__Firmicutes|c__Negativicutes|o__Selenomonadales	Tumor	2.40579	0.000241579	0.00166187	**
k__Bacteria|p__Proteobacteria|c__Gammaproteobacteria|o__Oceanospirillales|f__Oceanospirillaceae	Normal	2.40246	2.06152e-06	3.58e-05	***
k__Archaea|p__Euryarchaeota|c__Halobacteria|o__Haloferacales	Tumor	2.39347	0.000148208	0.00111666	**
k__Archaea|p__Euryarchaeota|c__Halobacteria|o__Haloferacales|f__Haloferacaceae	Tumor	2.39347	0.000148208	0.00111666	**
k__Bacteria|p__Proteobacteria|c__Alphaproteobacteria|o__Rhodospirillales|f__Acetobacteraceae|g__Acidiphilium	Tumor	2.36906	1.14566e-05	0.000138256	***
k__Bacteria|p__Proteobacteria|c__Deltaproteobacteria|o__Desulfobacterales	Normal	2.35478	0.00107178	0.00566616	**
k__Bacteria|p__Proteobacteria|c__Gammaproteobacteria|o__Methylococcales	Normal	2.35113	1.03609e-07	2.95078e-06	***
k__Archaea|p__Euryarchaeota|c__Halobacteria|o__Halobacteriales|f__Halobacteriaceae|g__Halapricum	Normal	2.34624	3.72266e-08	1.20479e-06	***
k__Bacteria|p__Actinobacteria|c__Actinobacteria|o__Micrococcales|f__Dermatophilaceae	Tumor	2.34175	9.93182e-06	0.000122982	***
k__Bacteria|p__Proteobacteria|c__Alphaproteobacteria|o__Rhizobiales|f__Methylocystaceae|g__Methylosinus	Tumor	2.32497	3.54962e-12	4.21222e-10	***
k__Bacteria|p__Proteobacteria|c__Epsilonproteobacteria|o__Campylobacterales|f__Helicobacteraceae	Normal	2.32389	1.04818e-06	2.04468e-05	***
k__Bacteria|p__Proteobacteria|c__Deltaproteobacteria|o__Myxococcales|f__Polyangiaceae	Tumor	2.30457	1.39232e-12	1.80242e-10	***
k__Bacteria|p__Proteobacteria|c__Betaproteobacteria|o__Nitrosomonadales|f__Nitrosomonadaceae|g__Nitrosospira	Tumor	2.29982	1.23977e-05	0.000145904	***
k__Bacteria|p__Proteobacteria|c__Gammaproteobacteria|o__Cellvibrionales	Normal	2.28586	1.59598e-07	3.98716e-06	***
k__Bacteria|p__Proteobacteria|c__Alphaproteobacteria|o__Rhodobacterales|f__Rhodobacteraceae|g__Pseudovibrio	Tumor	2.28163	8.27242e-16	2.35598e-13	***
k__Bacteria|p__Proteobacteria|c__Gammaproteobacteria|o__Chromatiales|f__Ectothiorhodospiraceae	Normal	2.27993	0.00091975	0.00496108	**
k__Bacteria|p__Proteobacteria|c__Gammaproteobacteria|o__Methylococcales|f__Methylococcaceae	Normal	2.27923	5.35489e-07	1.15536e-05	***
k__Bacteria|p__Proteobacteria|c__Gammaproteobacteria|o__Xanthomonadales	Tumor	2.27694	2.82387e-05	0.000285191	***
k__Bacteria|p__Proteobacteria|c__Gammaproteobacteria|o__Pseudomonadales	Normal	2.26607	0.00161067	0.00790893	**
k__Bacteria|p__Firmicutes|c__Bacilli|o__Bacillales|f__Paenibacillaceae	Normal	2.26572	0.000471618	0.00290411	**
k__Bacteria|p__Actinobacteria|c__Coriobacteriia|o__Coriobacteriales|f__Atopobiaceae|g__Olsenella	Normal	2.25367	3.01392e-06	4.9905e-05	***
k__Bacteria|p__Proteobacteria|c__Gammaproteobacteria|o__Legionellales|f__Legionellaceae	Normal	2.24774	6.6614e-07	1.39497e-05	***
k__Bacteria|p__Actinobacteria|c__Actinobacteria|o__Micrococcales|f__Dermatophilaceae|g__Mobilicoccus	Tumor	2.24098	3.75381e-19	2.67271e-16	***
k__Bacteria|p__Proteobacteria|c__Gammaproteobacteria|o__Xanthomonadales|f__Xanthomonadaceae|g__Luteimonas	Tumor	2.23674	8.86433e-18	4.2076e-15	***
k__Bacteria|p__Proteobacteria|c__Deltaproteobacteria|o__Myxococcales|f__Anaeromyxobacteraceae	Tumor	2.21846	2.8799e-13	5.12623e-11	***
k__Bacteria|p__Proteobacteria|c__Deltaproteobacteria|o__Myxococcales|f__Anaeromyxobacteraceae|g__Anaeromyxobacter	Tumor	2.21846	2.8799e-13	5.12623e-11	***
k__Bacteria|p__Proteobacteria|c__Gammaproteobacteria|o__Enterobacteriales|f__Enterobacteriaceae|g__Erwinia	Tumor	2.21688	1.43589e-10	1.13595e-08	***
k__Bacteria|p__Actinobacteria|c__Actinobacteria|o__Streptosporangiales|f__Streptosporangiaceae	Tumor	2.21023	2.67779e-05	0.000276317	***
k__Bacteria|p__Proteobacteria|c__Betaproteobacteria|o__Nitrosomonadales	Tumor	2.20745	0.000177927	0.00131279	**
k__Bacteria|p__Proteobacteria|c__Betaproteobacteria|o__Nitrosomonadales|f__Nitrosomonadaceae	Tumor	2.20745	0.000177927	0.00131279	**
k__Bacteria|p__Proteobacteria|c__Gammaproteobacteria|o__Oceanospirillales|f__Halomonadaceae	Normal	2.19651	0.000109327	0.000874613	***
k__Bacteria|p__Proteobacteria|c__Deltaproteobacteria|o__Desulfobacterales|f__Desulfobacteraceae|g__Desulfococcus	Normal	2.18785	2.34336e-05	0.000254729	***
k__Bacteria|p__Actinobacteria|c__Actinobacteria|o__Streptosporangiales|f__Thermomonosporaceae	Tumor	2.18218	9.27352e-07	1.85993e-05	***
k__Bacteria|p__Proteobacteria|c__Deltaproteobacteria|o__Myxococcales|f__Myxococcaceae	Tumor	2.18195	3.49087e-10	2.26265e-08	***
k__Bacteria|p__Proteobacteria|c__Deltaproteobacteria|o__Myxococcales|f__Myxococcaceae|g__Myxococcus	Tumor	2.18195	3.49087e-10	2.26265e-08	***
k__Bacteria|p__Proteobacteria|c__Gammaproteobacteria|o__Chromatiales|f__Chromatiaceae|g__Marichromatium	Tumor	2.18	3.78656e-09	1.54059e-07	***
k__Bacteria|p__Proteobacteria|c__Gammaproteobacteria|o__Xanthomonadales|f__Xanthomonadaceae	Tumor	2.17897	1.63897e-08	6.48304e-07	***
k__Bacteria|p__Firmicutes|c__Negativicutes|o__Selenomonadales|f__Selenomonadaceae|g__Anaerovibrio	Tumor	2.17355	3.44728e-09	1.4438e-07	***
k__Bacteria|p__Actinobacteria|c__Actinobacteria|o__Micrococcales|f__Cellulomonadaceae|g__Cellulomonas	Tumor	2.17185	2.74658e-08	9.77781e-07	***
k__Bacteria|p__Proteobacteria|c__Alphaproteobacteria|o__Sphingomonadales|f__Erythrobacteraceae|g__Altererythrobacter	Tumor	2.16549	1.42671e-07	3.69388e-06	***
k__Bacteria|p__Actinobacteria|c__Actinobacteria|o__Corynebacteriales|f__Gordoniaceae	Tumor	2.1603	3.81345e-10	2.26265e-08	***
k__Bacteria|p__Actinobacteria|c__Actinobacteria|o__Corynebacteriales|f__Gordoniaceae|g__Gordonia	Tumor	2.1603	3.81345e-10	2.26265e-08	***
k__Bacteria|p__Bacteroidetes|c__Flavobacteriia|o__Flavobacteriales|f__Flavobacteriaceae|g__Algibacter	Tumor	2.16018	2.9893e-10	2.2404e-08	***
k__Bacteria|p__Firmicutes|c__Clostridia|o__Clostridiales|f__Ruminococcaceae|g__Ruminococcus	Tumor	2.15877	8.84652e-06	0.000112477	***
k__Bacteria|p__Proteobacteria|c__Alphaproteobacteria|o__Rhodospirillales|f__Acetobacteraceae|g__Komagataeibacter	Tumor	2.15868	2.61631e-11	2.32851e-09	***
k__Bacteria|p__Proteobacteria|c__Alphaproteobacteria|o__Sphingomonadales|f__Erythrobacteraceae|g__Erythrobacter	Tumor	2.14634	6.79087e-12	7.43861e-10	***
k__Bacteria|p__Proteobacteria|c__Gammaproteobacteria|o__Thiotrichales|f__Thiotrichaceae	Normal	2.1458	0.000146674	0.00111666	**
k__Bacteria|p__Proteobacteria|c__Deltaproteobacteria|o__Myxococcales|f__Cystobacteraceae	Tumor	2.14559	3.82208e-06	6.25591e-05	***
k__Bacteria|p__Proteobacteria|c__Alphaproteobacteria|o__Rhizobiales|f__Bradyrhizobiaceae	Normal	2.13439	0.000143153	0.00109597	**
k__Bacteria|p__Proteobacteria|c__Gammaproteobacteria|o__Thiotrichales|f__Piscirickettsiaceae|g__Thioalkalimicrobium	Normal	2.12466	9.99009e-07	1.97582e-05	***
k__Bacteria|p__Actinobacteria|c__Actinobacteria|o__Pseudonocardiales|f__Pseudonocardiaceae|g__Amycolatopsis	Normal	2.11446	0.00159178	0.0078664	**
k__Bacteria|p__Proteobacteria|c__Gammaproteobacteria|o__Aeromonadales|f__Succinivibrionaceae	Tumor	2.11183	3.376e-09	1.4438e-07	***
k__Bacteria|p__Proteobacteria|c__Gammaproteobacteria|o__Aeromonadales|f__Succinivibrionaceae|g__Succinimonas	Tumor	2.11183	3.376e-09	1.4438e-07	***
k__Bacteria|p__Proteobacteria|c__Alphaproteobacteria|o__Rhizobiales|f__Rhizobiaceae|g__Ensifer	Tumor	2.11101	8.27648e-11	6.93277e-09	***
k__Bacteria|p__Proteobacteria|c__Gammaproteobacteria|o__Salinisphaerales	Tumor	2.10388	0.000192494	0.0013844	**
k__Bacteria|p__Proteobacteria|c__Gammaproteobacteria|o__Salinisphaerales|f__Salinisphaeraceae	Tumor	2.10388	0.000192494	0.0013844	**
k__Bacteria|p__Proteobacteria|c__Gammaproteobacteria|o__Salinisphaerales|f__Salinisphaeraceae|g__Salinisphaera	Tumor	2.10388	0.000192494	0.0013844	**
k__Bacteria|p__Proteobacteria|c__Alphaproteobacteria|o__Rhodospirillales|f__Rhodospirillaceae|g__Pararhodospirillum	Tumor	2.09857	2.98622e-08	1.03257e-06	***
k__Bacteria|p__Proteobacteria|c__Gammaproteobacteria|o__Thiotrichales|f__Piscirickettsiaceae	Normal	2.09628	2.13744e-05	0.000235947	***
k__Bacteria|p__Thermotogae|c__Thermotogae|o__Thermotogales|f__Fervidobacteriaceae|g__Thermosipho	Tumor	2.08931	7.47355e-06	0.000103324	***
k__Bacteria|p__Firmicutes|c__Clostridia|o__Clostridiales|f__Lachnospiraceae|g__Dorea	Tumor	2.08874	1.7624e-05	0.000199179	***
k__Bacteria|p__Actinobacteria|c__Actinobacteria|o__Actinomycetales	Normal	2.08259	0.00172335	0.00837559	**
k__Bacteria|p__Actinobacteria|c__Actinobacteria|o__Actinomycetales|f__Actinomycetaceae	Normal	2.08259	0.00172335	0.00837559	**
k__Bacteria|p__Firmicutes|c__Erysipelotrichia|o__Erysipelotrichales|f__Erysipelotrichaceae|g__Solobacterium	Tumor	2.07646	9.12402e-05	0.000746701	***
k__Bacteria|p__Actinobacteria|c__Actinobacteria|o__Micromonosporales|f__Micromonosporaceae|g__Pilimelia	Tumor	2.0762	8.23092e-06	0.000110354	***
k__Bacteria|p__Bacteroidetes|c__Flavobacteriia|o__Flavobacteriales|f__Flavobacteriaceae|g__Elizabethkingia	Normal	2.07612	0.00182185	0.00876459	**
k__Bacteria|p__Proteobacteria|c__Deltaproteobacteria|o__Myxococcales|f__Polyangiaceae|g__Chondromyces	Tumor	2.06325	3.32349e-09	1.4438e-07	***
k__Bacteria|p__Proteobacteria|c__Gammaproteobacteria|o__Vibrionales|f__Vibrionaceae|g__Aliivibrio	Normal	2.06259	2.26491e-09	1.07508e-07	***
k__Bacteria|p__Proteobacteria|c__Alphaproteobacteria|o__Sphingomonadales|f__Sphingomonadaceae|g__Sandarakinorhabdus	Tumor	2.05921	3.30896e-05	0.000327219	***
k__Bacteria|p__Fusobacteria|c__Fusobacteriia|o__Fusobacteriales|f__Fusobacteriaceae|g__Fusobacterium	Tumor	2.05787	1.79317e-08	6.90127e-07	***
k__Bacteria|p__Actinobacteria|c__Actinobacteria|o__Frankiales	Tumor	2.05144	0.000531125	0.00321839	**
k__Bacteria|p__Proteobacteria|c__Gammaproteobacteria|o__Legionellales|f__Legionellaceae|g__Tatlockia	Normal	2.04901	1.20492e-07	3.23738e-06	***
k__Bacteria|p__Actinobacteria|c__Actinobacteria|o__Actinomycetales|f__Actinomycetaceae|g__Trueperella	Tumor	2.04823	0.00113886	0.00589722	**
k__Bacteria|p__Actinobacteria|c__Actinobacteria|o__Pseudonocardiales|f__Pseudonocardiaceae|g__Prauserella	Tumor	2.04131	5.35489e-07	1.15536e-05	***
k__Bacteria|p__Proteobacteria|c__Alphaproteobacteria|o__Rhodobacterales|f__Rhodobacteraceae|g__Falsirhodobacter	Normal	2.03916	0.000632621	0.00369202	**
k__Bacteria|p__Actinobacteria|c__Actinobacteria|o__Streptosporangiales|f__Nocardiopsaceae	Tumor	2.03708	0.000415666	0.00258476	**
k__Bacteria|p__Actinobacteria|c__Actinobacteria|o__Micrococcales|f__Jonesiaceae	Tumor	2.03665	8.60206e-06	0.000110354	***
k__Bacteria|p__Actinobacteria|c__Actinobacteria|o__Micrococcales|f__Jonesiaceae|g__Jonesia	Tumor	2.03665	8.60206e-06	0.000110354	***
k__Bacteria|p__Actinobacteria|c__Actinobacteria|o__Micromonosporales|f__Micromonosporaceae|g__Dactylosporangium	Tumor	2.03527	0.000108558	0.000873369	***
k__Bacteria|p__Proteobacteria|c__Epsilonproteobacteria|o__Campylobacterales|f__Helicobacteraceae|g__Sulfuricurvum	Normal	2.03076	6.40039e-07	1.36032e-05	***
k__Bacteria|p__Proteobacteria|c__Alphaproteobacteria|o__Rhizobiales|f__Methylocystaceae|g__Methylopila	Tumor	2.03054	2.0162e-09	9.90022e-08	***
k__Archaea|p__Euryarchaeota|c__Halobacteria|o__Haloferacales|f__Haloferacaceae|g__Haloferax	Tumor	2.02649	1.7658e-09	8.98034e-08	***
k__Bacteria|p__Proteobacteria|c__Alphaproteobacteria|o__Rhodobacterales|f__Hyphomonadaceae|g__Hyphomonas	Tumor	2.02524	4.41723e-06	6.99823e-05	***
k__Archaea|p__Euryarchaeota|c__Halobacteria|o__Natrialbales|f__Natrialbaceae|g__Haloterrigena	Normal	2.02395	0.000747244	0.00418927	**
k__Bacteria|p__Actinobacteria|c__Actinobacteria|o__Actinomycetales|f__Actinomycetaceae|g__Mobiluncus	Normal	2.01562	0.000225055	0.00156331	**
k__Archaea|p__Euryarchaeota|c__Halobacteria|o__Halobacteriales|f__Halobacteriaceae|g__Halococcus	Normal	2.00914	0.00190879	0.00903028	**
k__Bacteria|p__Proteobacteria|c__Alphaproteobacteria|o__Rhizobiales|f__Bradyrhizobiaceae|g__Nitrobacter	Normal	2.0077	0.000642691	0.00373548	**
k__Bacteria|p__Proteobacteria|c__Betaproteobacteria|o__Burkholderiales|f__Alcaligenaceae|g__Achromobacter	Tumor	2.0047	5.60146e-10	3.19059e-08	***
k__Bacteria|p__Proteobacteria|c__Gammaproteobacteria|o__Chromatiales|f__Chromatiaceae|g__Thiorhodococcus	Tumor	2.00395	0.000124511	0.000958399	***
k__Bacteria|p__Proteobacteria|c__Gammaproteobacteria|o__Nevskiales	Normal	2.00245	0.000622697	0.00364906	**
k__Bacteria|p__Actinobacteria|c__Actinobacteria|o__Streptosporangiales|f__Thermomonosporaceae|g__Actinomadura	Tumor	2.00173	2.58877e-08	9.45232e-07	***
k__Bacteria|p__Actinobacteria|c__Actinobacteria|o__Micrococcales|f__Micrococcaceae|g__Rothia	Tumor	2.00116	0.000276247	0.00185554	**
k__Bacteria|p__Chloroflexi|c__Anaerolineae	Normal	1.98903	6.4359e-05	0.000565724	***
k__Bacteria|p__Chloroflexi|c__Anaerolineae|o__Anaerolineales|f__Anaerolineaceae	Normal	1.98903	6.4359e-05	0.000565724	***
k__Bacteria|p__Chloroflexi|c__Anaerolineae|o__Anaerolineales	Normal	1.98903	6.4359e-05	0.000565724	***
k__Bacteria|p__Proteobacteria|c__Betaproteobacteria|o__Burkholderiales|f__Comamonadaceae|g__Ramlibacter	Tumor	1.98418	7.98595e-07	1.62457e-05	***
k__Bacteria|p__Spirochaetes|c__Spirochaetia|o__Spirochaetales|f__Spirochaetaceae|g__Spirochaeta	Tumor	1.98249	8.05055e-05	0.000674352	***
k__Bacteria|p__Proteobacteria|c__Gammaproteobacteria|o__Enterobacteriales|f__Enterobacteriaceae|g__Buttiauxella	Normal	1.98237	3.04549e-08	1.03257e-06	***
k__Bacteria|p__Proteobacteria|c__Deltaproteobacteria|o__Myxococcales|f__Kofleriaceae|g__Haliangium	Tumor	1.97927	2.14188e-06	3.63099e-05	***
k__Bacteria|p__Proteobacteria|c__Deltaproteobacteria|o__Myxococcales|f__Kofleriaceae	Tumor	1.97927	2.14188e-06	3.63099e-05	***
k__Bacteria|p__Actinobacteria|c__Actinobacteria|o__Jiangellales	Tumor	1.97825	0.000124511	0.000958399	***
k__Bacteria|p__Actinobacteria|c__Actinobacteria|o__Jiangellales|f__Jiangellaceae	Tumor	1.97825	0.000124511	0.000958399	***
k__Bacteria|p__Actinobacteria|c__Actinobacteria|o__Jiangellales|f__Jiangellaceae|g__Jiangella	Tumor	1.97825	0.000124511	0.000958399	***
k__Bacteria|p__Actinobacteria|c__Actinobacteria|o__Micrococcales|f__Microbacteriaceae|g__Agreia	Tumor	1.97778	2.48151e-05	0.000267702	***
k__Bacteria|p__Firmicutes|c__Clostridia|o__Clostridiales|f__Lachnospiraceae|g__Lachnobacterium	Tumor	1.97128	1.26921e-06	2.42027e-05	***
k__Bacteria|p__Proteobacteria|c__Alphaproteobacteria|o__Rhodospirillales|f__Rhodospirillaceae|g__Thalassospira	Normal	1.97076	0.000183499	0.00134692	**
k__Bacteria|p__Bacteroidetes|c__Flavobacteriia|o__Flavobacteriales|f__Flavobacteriaceae|g__Zhouia	Normal	1.97033	1.67235e-06	3.09277e-05	***
k__Bacteria|p__Proteobacteria|c__Betaproteobacteria|o__Neisseriales|f__Chromobacteriaceae|g__Chromobacterium	Tumor	1.96874	1.0542e-05	0.000129412	***
k__Bacteria|p__Firmicutes|c__Clostridia|o__Clostridiales|f__Syntrophomonadaceae	Normal	1.96739	0.00126947	0.00650259	**
k__Bacteria|p__Proteobacteria|c__Deltaproteobacteria|o__Myxococcales|f__Polyangiaceae|g__Sorangium	Tumor	1.9559	3.79246e-10	2.26265e-08	***
k__Bacteria|p__Actinobacteria|c__Actinobacteria|o__Micrococcales|f__Microbacteriaceae|g__Pseudoclavibacter	Tumor	1.9396	0.000208178	0.00148222	**
k__Bacteria|p__Proteobacteria|c__Alphaproteobacteria|o__Rhodobacterales|f__Rhodobacteraceae|g__Tateyamaria	Tumor	1.93872	2.87786e-05	0.000288597	***
k__Bacteria|p__Proteobacteria|c__Gammaproteobacteria|o__Oceanospirillales|f__Saccharospirillaceae	Normal	1.93791	2.04105e-05	0.000227067	***
k__Archaea|p__Euryarchaeota|c__Halobacteria|o__Haloferacales|f__Haloferacaceae|g__Halolamina	Tumor	1.93788	0.000292349	0.00194535	**
k__Bacteria|p__Chloroflexi|c__Chloroflexia|o__Chloroflexales|f__Chloroflexaceae	Tumor	1.93464	2.86884e-07	6.41242e-06	***
k__Bacteria|p__Chloroflexi|c__Chloroflexia|o__Chloroflexales|f__Chloroflexaceae|g__Chloroflexus	Tumor	1.93464	2.86884e-07	6.41242e-06	***
k__Bacteria|p__Proteobacteria|c__Gammaproteobacteria|o__Enterobacteriales|f__Enterobacteriaceae|g__Xenorhabdus	Normal	1.93128	5.62383e-05	0.000510085	***
k__Bacteria|p__Proteobacteria|c__Alphaproteobacteria|o__Rhodospirillales|f__Rhodospirillaceae|g__Fodinicurvata	Tumor	1.92849	3.18304e-08	1.0541e-06	***
k__Bacteria|p__Firmicutes|c__Erysipelotrichia|o__Erysipelotrichales|f__Erysipelotrichaceae|g__Bulleidia	Normal	1.92538	0.000650854	0.00375988	**
k__Bacteria|p__Proteobacteria|c__Betaproteobacteria|o__Burkholderiales|f__Alcaligenaceae|g__Advenella	Normal	1.92312	0.000247335	0.00169329	**
k__Bacteria|p__Proteobacteria|c__Gammaproteobacteria|o__Cellvibrionales|f__Cellvibrionaceae	Normal	1.92241	0.000395847	0.00249131	**
k__Bacteria|p__Proteobacteria|c__Alphaproteobacteria|o__Rickettsiales|f__Anaplasmataceae|g__Anaplasma	Normal	1.91936	0.000661194	0.00375988	**
k__Bacteria|p__Proteobacteria|c__Gammaproteobacteria|o__Alteromonadales|f__Pseudoalteromonadaceae|g__Algicola	Tumor	1.90148	8.74159e-05	0.000723722	***
k__Bacteria|p__Firmicutes|c__Clostridia|o__Clostridiales|f__Syntrophomonadaceae|g__Dethiobacter	Normal	1.90115	5.52185e-05	0.000510085	***
k__Bacteria|p__Proteobacteria|c__Deltaproteobacteria|o__Myxococcales|f__Cystobacteraceae|g__Cystobacter	Tumor	1.90063	1.71591e-06	3.13263e-05	***
k__Bacteria|p__Proteobacteria|c__Alphaproteobacteria|o__Rhizobiales|f__Bradyrhizobiaceae|g__Oligotropha	Normal	1.90038	4.97667e-06	7.61427e-05	***
k__Bacteria|p__Firmicutes|c__Negativicutes|o__Selenomonadales|f__Selenomonadaceae|g__Mitsuokella	Tumor	1.89907	5.81308e-06	8.14865e-05	***
k__Bacteria|p__Proteobacteria|c__Alphaproteobacteria|o__Rhodospirillales|f__Rhodospirillaceae|g__Caenispirillum	Tumor	1.88392	0.00213074	0.00988332	**
k__Bacteria|p__Proteobacteria|c__Gammaproteobacteria|o__Methylococcales|f__Methylococcaceae|g__Methylomarinum	Normal	1.87346	7.78065e-06	0.000106535	***
k__Bacteria|p__Proteobacteria|c__Alphaproteobacteria|o__Rhodobacterales|f__Rhodobacteraceae|g__Tropicibacter	Tumor	1.86971	0.000204669	0.00146457	**
k__Bacteria|p__Proteobacteria|c__Gammaproteobacteria|o__Vibrionales|f__Vibrionaceae|g__Candidatus_Photodesmus	Normal	1.86964	1.31515e-05	0.000152258	***
k__Bacteria|p__Proteobacteria|c__Gammaproteobacteria|o__Cellvibrionales|f__Halieaceae	Normal	1.86553	0.000220532	0.00154699	**
k__Bacteria|p__Proteobacteria|c__Gammaproteobacteria|o__Cellvibrionales|f__Halieaceae|g__Halioglobus	Normal	1.86553	0.000220532	0.00154699	**
k__Bacteria|p__Proteobacteria|c__Deltaproteobacteria|o__Desulfobacterales|f__Desulfobulbaceae|g__Desulfobulbus	Tumor	1.86257	7.8507e-05	0.000663884	***
k__Archaea|p__Euryarchaeota|c__Methanobacteria|o__Methanobacteriales	Tumor	1.85765	5.6958e-06	8.14865e-05	***
k__Archaea|p__Euryarchaeota|c__Methanobacteria	Tumor	1.85765	5.6958e-06	8.14865e-05	***
k__Bacteria|p__Proteobacteria|c__Gammaproteobacteria|o__Alteromonadales|f__Alteromonadaceae|g__Paraglaciecola	Normal	1.85626	0.000384383	0.00243272	**
k__Bacteria|p__Actinobacteria|c__Actinobacteria|o__Micrococcales|f__Micrococcaceae|g__Glutamicibacter	Tumor	1.84636	0.00190325	0.00903028	**
k__Bacteria|p__Proteobacteria|c__Gammaproteobacteria|o__Chromatiales|f__Ectothiorhodospiraceae|g__Alkalilimnicola	Normal	1.84231	0.000756634	0.00422528	**
k__Bacteria|p__Actinobacteria|c__Actinobacteria|o__Micrococcales|f__Intrasporangiaceae|g__Tetrasphaera	Tumor	1.84214	8.09979e-06	0.000109849	***
k__Bacteria|p__Actinobacteria|c__Actinobacteria|o__Actinomycetales|f__Actinomycetaceae|g__Actinotignum	Normal	1.84153	1.59525e-06	2.989e-05	***
k__Bacteria|p__Actinobacteria|c__Actinobacteria|o__Micrococcales|f__Microbacteriaceae|g__Leifsonia	Tumor	1.83147	0.00136408	0.00691261	**
k__Bacteria|p__Actinobacteria|c__Actinobacteria|o__Streptosporangiales|f__Nocardiopsaceae|g__Nocardiopsis	Tumor	1.83069	2.88199e-07	6.41242e-06	***
k__Bacteria|p__Bacteroidetes|c__Bacteroidia|o__Bacteroidales|f__Porphyromonadaceae|g__Paludibacter	Tumor	1.82931	0.00057339	0.00340211	**
k__Bacteria|p__Actinobacteria|c__Actinobacteria|o__Streptomycetales	Tumor	1.82877	0.000665373	0.00375988	**
k__Bacteria|p__Actinobacteria|c__Actinobacteria|o__Streptomycetales|f__Streptomycetaceae	Tumor	1.82877	0.000665373	0.00375988	**
k__Bacteria|p__Proteobacteria|c__Alphaproteobacteria|o__Magnetococcales|f__Magnetococcaceae	Normal	1.82846	8.53341e-06	0.000110354	***
k__Bacteria|p__Proteobacteria|c__Alphaproteobacteria|o__Magnetococcales|f__Magnetococcaceae|g__Magnetococcus	Normal	1.82846	8.53341e-06	0.000110354	***
k__Bacteria|p__Proteobacteria|c__Alphaproteobacteria|o__Magnetococcales	Normal	1.82846	8.53341e-06	0.000110354	***
k__Bacteria|p__Proteobacteria|c__Alphaproteobacteria|o__Rhodobacterales|f__Rhodobacteraceae|g__Rhodobacter	Tumor	1.82804	2.67848e-07	6.25271e-06	***
k__Archaea|p__Euryarchaeota|c__Methanomicrobia|o__Methanosarcinales|f__Methanosarcinaceae|g__Methanosalsum	Tumor	1.82733	0.00034952	0.00225211	**
k__Bacteria|p__Actinobacteria|c__Actinobacteria|o__Micrococcales|f__Microbacteriaceae|g__Agromyces	Tumor	1.82477	2.60747e-05	0.000271024	***
k__Bacteria|p__Proteobacteria|c__Alphaproteobacteria|o__Rhizobiales|f__Rhodobiaceae	Normal	1.81025	8.37434e-05	0.000697372	***
k__Bacteria|p__Actinobacteria|c__Actinobacteria|o__Geodermatophilales	Tumor	1.80869	0.000521023	0.00317067	**
k__Bacteria|p__Actinobacteria|c__Actinobacteria|o__Geodermatophilales|f__Geodermatophilaceae	Tumor	1.80869	0.000521023	0.00317067	**
k__Bacteria|p__Proteobacteria|c__Gammaproteobacteria|o__Thiotrichales|f__Piscirickettsiaceae|g__Piscirickettsia	Tumor	1.80174	6.72229e-05	0.000587273	***
k__Bacteria|p__Firmicutes|c__Clostridia|o__Clostridiales|f__Peptostreptococcaceae	Tumor	1.80041	0.00163939	0.00802231	**
k__Bacteria|p__Proteobacteria|c__Gammaproteobacteria|o__Enterobacteriales|f__Enterobacteriaceae|g__Phaseolibacter	Tumor	1.79846	4.74921e-05	0.000453884	***
k__Bacteria|p__Proteobacteria|c__Gammaproteobacteria|o__Enterobacteriales|f__Enterobacteriaceae|g__Photorhabdus	Normal	1.79836	1.64125e-07	4.02954e-06	***
k__Bacteria|p__Fusobacteria|c__Fusobacteriia|o__Fusobacteriales|f__Fusobacteriaceae	Tumor	1.79527	0.00036238	0.00231403	**
k__Bacteria|p__Proteobacteria|c__Alphaproteobacteria|o__Rhizobiales|f__Xanthobacteraceae|g__Pseudolabrys	Normal	1.79237	0.00143926	0.00721655	**
k__Bacteria|p__Proteobacteria|c__Gammaproteobacteria|o__Methylococcales|f__Methylococcaceae|g__Methylococcus	Normal	1.78645	0.000980991	0.00525162	**
k__Bacteria|p__Actinobacteria|c__Actinobacteria|o__Pseudonocardiales|f__Pseudonocardiaceae|g__Pseudonocardia	Tumor	1.78596	0.000222783	0.00155511	**
k__Bacteria|p__Aquificae|c__Aquificae|o__Aquificales|f__Aquificaceae	Normal	1.78512	0.00185943	0.00888533	**
k__Bacteria|p__Actinobacteria|c__Actinobacteria|o__Pseudonocardiales|f__Pseudonocardiaceae|g__Saccharomonospora	Tumor	1.78493	0.000805251	0.00444449	**
k__Bacteria|p__Firmicutes|c__Bacilli|o__Lactobacillales|f__Enterococcaceae|g__Enterococcus	Tumor	1.78451	0.00096017	0.00515955	**
k__Bacteria|p__Tenericutes|c__Mollicutes|o__Acholeplasmatales|f__Acholeplasmataceae	Normal	1.7834	2.04406e-06	3.58e-05	***
k__Bacteria|p__Tenericutes|c__Mollicutes|o__Acholeplasmatales|f__Acholeplasmataceae|g__Candidatus_Phytoplasma	Normal	1.7834	2.04406e-06	3.58e-05	***
k__Bacteria|p__Tenericutes|c__Mollicutes|o__Acholeplasmatales	Normal	1.7834	2.04406e-06	3.58e-05	***
k__Bacteria|p__Proteobacteria|c__Gammaproteobacteria|o__Chromatiales|f__Ectothiorhodospiraceae|g__Acidihalobacter	Normal	1.77968	0.000379389	0.00241183	**
k__Bacteria|p__Proteobacteria|c__Gammaproteobacteria|o__Oceanospirillales|f__Saccharospirillaceae|g__Reinekea	Normal	1.77842	4.91579e-06	7.60879e-05	***
k__Bacteria|p__Proteobacteria|c__Gammaproteobacteria|o__Alteromonadales|f__Alteromonadaceae|g__Agarivorans	Normal	1.77741	6.43362e-08	1.99162e-06	***
k__Bacteria|p__Bacteroidetes|c__Cytophagia|o__Cytophagales|f__Cyclobacteriaceae|g__Algoriphagus	Tumor	1.77686	1.22038e-05	0.000145904	***
k__Bacteria|p__Proteobacteria|c__Gammaproteobacteria|o__Chromatiales|f__Chromatiaceae|g__Arsukibacterium	Normal	1.77436	0.00117383	0.0060563	**
k__Bacteria|p__Proteobacteria|c__Deltaproteobacteria|o__Desulfovibrionales|f__Desulfohalobiaceae|g__Desulfovermiculus	Tumor	1.77197	0.000558965	0.00333041	**
k__Bacteria|p__Firmicutes|c__Negativicutes|o__Selenomonadales|f__Sporomusaceae|g__Acetonema	Normal	1.77058	0.000300226	0.00196763	**
k__Bacteria|p__Firmicutes|c__Bacilli|o__Bacillales|f__Paenibacillaceae|g__Aneurinibacillus	Normal	1.7697	0.00136001	0.00691261	**
k__Bacteria|p__Proteobacteria|c__Alphaproteobacteria|o__Rhizobiales|f__Rhizobiaceae|g__Sinorhizobium	Tumor	1.76541	1.44492e-05	0.000165933	***
k__Bacteria|p__Proteobacteria|c__Gammaproteobacteria|o__Enterobacteriales|f__Enterobacteriaceae|g__Pragia	Normal	1.765	9.89237e-06	0.000122982	***
k__Bacteria|p__Actinobacteria|c__Actinobacteria|o__Streptosporangiales|f__Streptosporangiaceae|g__Microbispora	Tumor	1.76381	2.29018e-05	0.000250863	***
k__Bacteria|p__Proteobacteria|c__Alphaproteobacteria|o__Rhodobacterales|f__Rhodobacteraceae|g__Loktanella	Tumor	1.76177	0.000307282	0.00198895	**
k__Bacteria|p__Proteobacteria|c__Gammaproteobacteria|o__Nevskiales|f__Sinobacteraceae|g__Polycyclovorans	Normal	1.76038	0.00190879	0.00903028	**
k__Bacteria|p__Actinobacteria|c__Actinobacteria|o__Pseudonocardiales|f__Pseudonocardiaceae|g__Actinokineospora	Tumor	1.75998	0.000116891	0.000919632	***
k__Bacteria|p__Proteobacteria|c__Gammaproteobacteria|o__Chromatiales|f__Ectothiorhodospiraceae|g__Halorhodospira	Normal	1.75656	7.57333e-05	0.000649664	***
k__Bacteria|p__Proteobacteria|c__Alphaproteobacteria|o__Rhodospirillales|f__Rhodospirillaceae|g__Magnetospirillum	Tumor	1.74198	1.53035e-07	3.89145e-06	***
k__Bacteria|p__Proteobacteria|c__Gammaproteobacteria|o__Oceanospirillales|f__Oceanospirillaceae|g__Bermanella	Normal	1.74002	5.4457e-06	8.07778e-05	***
k__Bacteria|p__Firmicutes|c__Bacilli|o__Lactobacillales|f__Lactobacillaceae|g__Sharpea	Normal	1.73105	0.00111834	0.00582975	**
k__Bacteria|p__Proteobacteria|c__Deltaproteobacteria|o__Desulfovibrionales|f__Desulfonatronaceae	Tumor	1.72197	0.00146515	0.00729502	**
k__Bacteria|p__Proteobacteria|c__Deltaproteobacteria|o__Desulfovibrionales|f__Desulfonatronaceae|g__Desulfonatronum	Tumor	1.72197	0.00146515	0.00729502	**
k__Bacteria|p__Firmicutes|c__Clostridia|o__Thermoanaerobacterales|f__Thermodesulfobiaceae	Normal	1.71679	0.00066328	0.00375988	**
k__Bacteria|p__Firmicutes|c__Clostridia|o__Thermoanaerobacterales|f__Thermodesulfobiaceae|g__Thermodesulfobium	Normal	1.71679	0.00066328	0.00375988	**
k__Bacteria|p__Chloroflexi|c__Anaerolineae|o__Anaerolineales|f__Anaerolineaceae|g__Flexilinea	Normal	1.71591	0.000792832	0.00439297	**
k__Bacteria|p__Actinobacteria|c__Actinobacteria|o__Streptosporangiales|f__Thermomonosporaceae|g__Spirillospora	Tumor	1.71549	0.00143498	0.00721655	**
k__Bacteria|p__Proteobacteria|c__Alphaproteobacteria|o__Rhizobiales|f__Methylocystaceae|g__Terasakiella	Normal	1.711	1.9042e-05	0.00021351	***
k__Bacteria|p__Proteobacteria|c__Gammaproteobacteria|o__Methylococcales|f__Methylococcaceae|g__Methylosarcina	Normal	1.69913	6.09414e-05	0.000549244	***
k__Bacteria|p__Firmicutes|c__Bacilli|o__Bacillales|f__Alicyclobacillaceae|g__Alicyclobacillus	Tumor	1.69537	0.00214306	0.00990816	**
k__Bacteria|p__Proteobacteria|c__Gammaproteobacteria|o__Oceanospirillales|f__Halomonadaceae|g__Halomonas	Tumor	1.69141	0.00138872	0.00701256	**
k__Bacteria|p__Proteobacteria|c__Betaproteobacteria|o__Burkholderiales|f__Comamonadaceae|g__Lampropedia	Normal	1.6871	0.000114854	0.0009137	***
k__Bacteria|p__Actinobacteria|c__Actinobacteria|o__Micromonosporales|f__Micromonosporaceae|g__Actinoplanes	Tumor	1.68557	5.07974e-06	7.61427e-05	***
k__Bacteria|p__Firmicutes|c__Bacilli|o__Bacillales|f__Bacillaceae|g__Lentibacillus	Normal	1.66569	6.34304e-05	0.000565724	***
k__Bacteria|p__Proteobacteria|c__Betaproteobacteria|o__Burkholderiales|f__Burkholderiaceae|g__Paraburkholderia	Tumor	1.66389	0.00131993	0.00673687	**
k__Bacteria|p__Proteobacteria|c__Betaproteobacteria|o__Neisseriales|f__Chromobacteriaceae|g__Microvirgula	Normal	1.65809	9.90158e-05	0.000801128	***
k__Bacteria|p__Proteobacteria|c__Betaproteobacteria|o__Burkholderiales|f__Comamonadaceae|g__Brachymonas	Normal	1.64942	0.00209419	0.00974553	**
k__Bacteria|p__Proteobacteria|c__Alphaproteobacteria|o__Rhizobiales|f__Phyllobacteriaceae|g__Nitratireductor	Tumor	1.64601	0.00066328	0.00375988	**
k__Bacteria|p__Bacteroidetes|c__Cytophagia|o__Cytophagales|f__Cytophagaceae|g__Fibrella	Normal	1.64374	5.5421e-05	0.000510085	***
k__Archaea|p__Euryarchaeota|c__Methanobacteria|o__Methanobacteriales|f__Methanobacteriaceae	Tumor	1.63703	1.25946e-05	0.000147006	***
k__Bacteria|p__Actinobacteria|c__Actinobacteria|o__Geodermatophilales|f__Geodermatophilaceae|g__Blastococcus	Tumor	1.63663	0.00112174	0.00582975	**
k__Bacteria|p__Proteobacteria|c__Gammaproteobacteria|o__Thiotrichales|f__Piscirickettsiaceae|g__Cycloclasticus	Normal	1.63512	1.11878e-05	0.000136166	***
k__Bacteria|p__Proteobacteria|c__Gammaproteobacteria|o__Chromatiales|f__Chromatiaceae|g__Thiocystis	Normal	1.63355	0.000397141	0.00249131	**
k__Bacteria|p__Proteobacteria|c__Alphaproteobacteria|o__Sphingomonadales|f__Erythrobacteraceae|g__Porphyrobacter	Tumor	1.63025	2.91072e-05	0.000289851	***
k__Bacteria|p__Proteobacteria|c__Gammaproteobacteria|o__Enterobacteriales|f__Enterobacteriaceae|g__Cronobacter	Tumor	1.63002	0.00198221	0.0092851	**
k__Bacteria|p__Actinobacteria|c__Actinobacteria|o__Streptosporangiales|f__Streptosporangiaceae|g__Herbidospora	Tumor	1.62602	0.00176938	0.00854101	**
k__Bacteria|p__Firmicutes|c__Clostridia|o__Clostridiales|f__Clostridiaceae|g__Youngiibacter	Normal	1.62115	9.73604e-06	0.000122691	***
k__Bacteria|p__Proteobacteria|c__Alphaproteobacteria|o__Rhodobacterales|f__Rhodobacteraceae|g__Roseobacter	Tumor	1.62025	0.00101146	0.00537433	**
k__Bacteria|p__Proteobacteria|c__Gammaproteobacteria|o__Cellvibrionales|f__Porticoccaceae	Normal	1.6139	4.47218e-06	6.99823e-05	***
k__Bacteria|p__Proteobacteria|c__Gammaproteobacteria|o__Cellvibrionales|f__Porticoccaceae|g__Porticoccus	Normal	1.6139	4.47218e-06	6.99823e-05	***
k__Bacteria|p__Actinobacteria|c__Coriobacteriia|o__Eggerthellales|f__Eggerthellaceae|g__Denitrobacterium	Normal	1.60986	1.74879e-05	0.000199179	***
k__Bacteria|p__Firmicutes|c__Bacilli|o__Lactobacillales|f__Lactobacillaceae|g__Lactobacillus	Tumor	1.5936	9.35434e-05	0.000761176	***
k__Bacteria|p__Proteobacteria|c__Betaproteobacteria|o__Neisseriales|f__Chromobacteriaceae|g__Leeia	Normal	1.58993	0.00022889	0.00158223	**
k__Bacteria|p__Firmicutes|c__Clostridia|o__Clostridiales|f__Peptostreptococcaceae|g__Paraclostridium	Tumor	1.58861	3.98378e-06	6.44649e-05	***
k__Bacteria|p__Actinobacteria|c__Actinobacteria|o__Streptomycetales|f__Streptomycetaceae|g__Streptacidiphilus	Tumor	1.57887	0.000272581	0.0018396	**
k__Bacteria|p__Proteobacteria|c__Gammaproteobacteria|o__Oceanospirillales|f__Halomonadaceae|g__Carnimonas	Normal	1.57471	1.23942e-07	3.26839e-06	***
k__Bacteria|p__Actinobacteria|c__Actinobacteria|o__Bifidobacteriales|f__Bifidobacteriaceae|g__Gardnerella	Normal	1.56449	0.000536245	0.00322199	**
k__Archaea|p__Euryarchaeota|c__Methanobacteria|o__Methanobacteriales|f__Methanobacteriaceae|g__Methanobacterium	Tumor	1.55962	1.27472e-06	2.42027e-05	***
k__Bacteria|p__Proteobacteria|c__Gammaproteobacteria|o__Xanthomonadales|f__Xanthomonadaceae|g__Lysobacter	Tumor	1.54615	2.43204e-06	4.07439e-05	***
k__Bacteria|p__Firmicutes|c__Bacilli|o__Bacillales|f__Bacillaceae|g__Lysinibacillus	Normal	1.54499	4.12561e-05	0.00039695	***
k__Bacteria|p__Proteobacteria|c__Gammaproteobacteria|o__Methylococcales|f__Methylothermaceae	Normal	1.52017	2.80255e-05	0.000285059	***
k__Bacteria|p__Proteobacteria|c__Gammaproteobacteria|o__Methylococcales|f__Methylothermaceae|g__Methylohalobius	Normal	1.52017	2.80255e-05	0.000285059	***
k__Bacteria|p__Proteobacteria|c__Alphaproteobacteria|o__Rhizobiales|f__Rhodobiaceae|g__Parvibaculum	Normal	1.51511	7.71084e-05	0.000657499	***
k__Bacteria|p__Proteobacteria|c__Gammaproteobacteria|o__Enterobacteriales|f__Enterobacteriaceae|g__Obesumbacterium	Normal	1.51017	7.18267e-07	1.48234e-05	***
k__Bacteria|p__Proteobacteria|c__Gammaproteobacteria|o__Cellvibrionales|f__Cellvibrionaceae|g__Simiduia	Normal	1.50331	0.000778164	0.00432854	**
k__Bacteria|p__Chlamydiae|c__Chlamydiia|o__Chlamydiales|f__Chlamydiaceae	Tumor	1.49137	0.000256641	0.00174027	**
k__Bacteria|p__Chlamydiae|c__Chlamydiia|o__Chlamydiales|f__Chlamydiaceae|g__Chlamydia	Tumor	1.49137	0.000256641	0.00174027	**
k__Bacteria|p__Firmicutes|c__Negativicutes|o__Selenomonadales|f__Selenomonadaceae|g__Megamonas	Normal	1.47964	0.0015048	0.00746634	**
k__Bacteria|p__Synergistetes|c__Synergistia|o__Synergistales|f__Synergistaceae|g__Thermovirga	Normal	1.42551	0.000812789	0.00446877	**
k__Bacteria|p__Proteobacteria|c__Alphaproteobacteria|o__Rhodospirillales|f__Rhodospirillaceae|g__Haematospirillum	Normal	1.38312	0.00195935	0.00920829	**
k__Bacteria|p__Bacteroidetes|c__Bacteroidia|o__Bacteroidales|f__Bacteroidaceae	Tumor	1.36368	0.00107832	0.00566616	**
k__Bacteria|p__Bacteroidetes|c__Bacteroidia|o__Bacteroidales|f__Bacteroidaceae|g__Bacteroides	Tumor	1.36368	0.00107832	0.00566616	**
k__Bacteria|p__Proteobacteria|c__Gammaproteobacteria|o__Enterobacteriales|f__Enterobacteriaceae|g__Candidatus_Moranella	Normal	1.36349	0.000551881	0.00330201	**
k__Bacteria|p__Proteobacteria|c__Gammaproteobacteria|o__Enterobacteriales|f__Enterobacteriaceae|g__Rouxiella	Normal	1.36173	0.000415666	0.00258476	**
k__Bacteria|p__Acidobacteria|c__Acidobacteriia|o__Acidobacteriales|f__Acidobacteriaceae|g__Candidatus_Koribacter	Normal	1.3484	0.00176938	0.00854101	**
k__Bacteria|p__Verrucomicrobia|c__Opitutae|o__Opitutales|f__Opitutaceae|g__Opitutus	Normal	1.34072	0.00205228	0.00958179	**
k__Bacteria|p__Proteobacteria|c__Betaproteobacteria|o__Gallionellales|f__Gallionellaceae	Normal	1.31531	2.57787e-05	0.000269918	***
k__Bacteria|p__Proteobacteria|c__Betaproteobacteria|o__Gallionellales|f__Gallionellaceae|g__Gallionella	Normal	1.31531	2.57787e-05	0.000269918	***
k__Bacteria|p__Proteobacteria|c__Betaproteobacteria|o__Gallionellales	Normal	1.31531	2.57787e-05	0.000269918	***
k__Bacteria|p__Proteobacteria|c__Alphaproteobacteria|o__Rhodobacterales|f__Rhodobacteraceae|g__Puniceibacterium	Normal	1.3091	0.000444974	0.00275497	**
k__Bacteria|p__Proteobacteria|c__Alphaproteobacteria|o__Rhodospirillales|f__Rhodospirillaceae|g__Nisaea	Normal	1.29619	0.000534533	0.00322199	**
k__Bacteria|p__Proteobacteria|c__Alphaproteobacteria|o__Rhizobiales|f__Rhizobiaceae|g__Neorhizobium	Normal	1.25318	0.00193111	0.00910563	**
k__Bacteria|p__Fibrobacteres|c__Fibrobacteria|o__Fibrobacterales|f__Fibrobacteraceae|g__Fibrobacter	Normal	1.24395	0.000851469	0.00461024	**
k__Bacteria|p__Fibrobacteres|c__Fibrobacteria|o__Fibrobacterales	Normal	1.24395	0.000851469	0.00461024	**
k__Bacteria|p__Fibrobacteres|c__Fibrobacteria|o__Fibrobacterales|f__Fibrobacteraceae	Normal	1.24395	0.000851469	0.00461024	**
k__Bacteria|p__Fibrobacteres|c__Fibrobacteria	Normal	1.24395	0.000851469	0.00461024	**
k__Bacteria|p__Chrysiogenetes|c__Chrysiogenetes	Normal	1.23808	5.60329e-05	0.000510085	***
k__Bacteria|p__Chrysiogenetes	Normal	1.23808	5.60329e-05	0.000510085	***
k__Bacteria|p__Chrysiogenetes|c__Chrysiogenetes|o__Chrysiogenales	Normal	1.23808	5.60329e-05	0.000510085	***
k__Bacteria|p__Chrysiogenetes|c__Chrysiogenetes|o__Chrysiogenales|f__Chrysiogenaceae|g__Desulfurispirillum	Normal	1.23808	5.60329e-05	0.000510085	***
k__Bacteria|p__Chrysiogenetes|c__Chrysiogenetes|o__Chrysiogenales|f__Chrysiogenaceae	Normal	1.23808	5.60329e-05	0.000510085	***
k__Bacteria|p__Firmicutes|c__Clostridia|o__Halanaerobiales|f__Halobacteroidaceae|g__Acetohalobium	Normal	1.23309	0.000990042	0.00528022	**
k__Bacteria|p__Actinobacteria|c__Acidimicrobiia|o__Acidimicrobiales|f__Acidimicrobiaceae|g__Acidimicrobium	Normal	1.20634	0.000622697	0.00364906	**
k__Bacteria|p__Firmicutes|c__Bacilli|o__Bacillales|f__Bacillaceae|g__Marinococcus	Normal	1.17877	0.00111834	0.00582975	**
k__Bacteria|p__Actinobacteria|c__Actinobacteria|o__Frankiales|f__Frankiaceae	Tumor	1.14125	7.25271e-05	0.000625931	***
k__Bacteria|p__Actinobacteria|c__Actinobacteria|o__Frankiales|f__Frankiaceae|g__Frankia	Tumor	1.14125	7.25271e-05	0.000625931	***
k__Bacteria|p__Proteobacteria|c__Gammaproteobacteria|o__Vibrionales|f__Vibrionaceae|g__Vibrio	Tumor	1.13552	0.00072424	0.00407635	**
k__Bacteria|p__Firmicutes|c__Negativicutes|o__Selenomonadales|f__Selenomonadaceae|g__Selenomonas	Tumor	1.07853	0.000115665	0.000915039	***
k__Bacteria|p__Actinobacteria|c__Coriobacteriia|o__Coriobacteriales|f__Coriobacteriaceae|g__Coriobacterium	Normal	1.00735	0.00183252	0.00878621	**
k__Bacteria|p__Aquificae|c__Aquificae|o__Aquificales|f__Aquificaceae|g__Hydrogenobacter	Normal	0.934396	9.02695e-05	0.000743028	***
k__Bacteria|p__Proteobacteria|c__Epsilonproteobacteria|o__Campylobacterales|f__Helicobacteraceae|g__Wolinella	Normal	0.924324	0.00159648	0.0078664	**
k__Bacteria|p__Proteobacteria|c__Alphaproteobacteria|o__Rhizobiales|f__Rhodobiaceae|g__Candidatus_Phaeomarinobacter	Normal	0.759558	0.00118095	0.00607101	**
k__Bacteria|p__Firmicutes|c__Clostridia|o__Thermoanaerobacterales|f__Thermoanaerobacteraceae|g__Ammonifex	Normal	0.49889	0.000150277	0.00112628	**
k__Bacteria|p__Thermodesulfobacteria|c__Thermodesulfobacteria|o__Thermodesulfobacteriales|f__Thermodesulfobacteriaceae|g__Thermosulfurimonas	Normal	-0.291513	0.000355312	0.00227912	**
k__Bacteria|p__Actinobacteria|c__Actinobacteria|o__Streptomycetales|f__Streptomycetaceae|g__Kitasatospora	Tumor	-1.32133	0.000187305	0.00136781	**
