# Supplementary material for: The intratumoral microbiota biomarkers for predicting survival and efficacy of immunotherapy in patients with ovarian serous cystadenocarcinoma
Source: J Ovarian Res. 2024 Jul 5;17:140. doi: 10.1186/s13048-024-01464-7 (PMC11227176; doi:10.1186/s13048-024-01464-7)
Supplement: Supplementary file 2 — Supplementary Material 2 [file 13048_2024_1464_MOESM2_ESM.xlsx]

## Sheet: cox_results
Cox_results	coef	se	z	p	HR	HRse	HRz	HRp	HRCILL	HRCIUL
k__Bacteria.p__Proteobacteria.c__Alphaproteobacteria.o__Rhodospirillales.f__Rhodospirillaceae.g__Magnetospirillum	0.435	0.173	2.514	0.012	1.545	0.267	2.038	0.042	1.162	2.053
k__Bacteria.p__Proteobacteria.c__Gammaproteobacteria.o__Xanthomonadales.f__Xanthomonadaceae.g__Luteimonas	0.433	0.172	2.511	0.012	1.542	0.266	2.038	0.042	1.161	2.048
k__Bacteria.p__Proteobacteria.c__Gammaproteobacteria.o__Cellvibrionales.f__Cellvibrionaceae.g__Simiduia	-0.433	0.176	-2.461	0.014	0.648	0.114	-3.08	0.002	0.485	0.866
k__Bacteria.p__Proteobacteria.c__Gammaproteobacteria.o__Salinisphaerales.f__Salinisphaeraceae.g__Salinisphaera	0.392	0.173	2.265	0.024	1.481	0.257	1.873	0.061	1.113	1.969
k__Archaea.p__Euryarchaeota.c__Halobacteria.o__Haloferacales.f__Haloferacaceae.g__Halolamina	-0.375	0.174	-2.156	0.031	0.687	0.12	-2.616	0.009	0.516	0.915
k__Bacteria.p__Proteobacteria.c__Alphaproteobacteria.o__Rhizobiales.f__Methylocystaceae.g__Terasakiella	-0.366	0.174	-2.098	0.036	0.694	0.121	-2.533	0.011	0.521	0.924
k__Bacteria.p__Proteobacteria.c__Betaproteobacteria.o__Burkholderiales.f__Comamonadaceae.g__Brachymonas	-0.361	0.173	-2.082	0.037	0.697	0.121	-2.507	0.012	0.524	0.927
k__Bacteria.p__Firmicutes.c__Negativicutes.o__Selenomonadales.f__Selenomonadaceae.g__Mitsuokella	0.351	0.172	2.039	0.041	1.421	0.245	1.719	0.086	1.07	1.887
k__Bacteria.p__Proteobacteria.c__Gammaproteobacteria.o__Enterobacteriales.f__Enterobacteriaceae.g__Erwinia	0.35	0.173	2.028	0.043	1.42	0.245	1.711	0.087	1.068	1.886
k__Bacteria.p__Proteobacteria.c__Gammaproteobacteria.o__Cellvibrionales.f__Halieaceae.g__Halioglobus	0.338	0.174	1.939	0.052	1.402	0.245	1.645	0.1	1.053	1.868
k__Bacteria.p__Proteobacteria.c__Deltaproteobacteria.o__Desulfobacterales.f__Desulfobulbaceae.g__Desulfobulbus	0.326	0.172	1.889	0.059	1.385	0.239	1.612	0.107	1.043	1.839
k__Bacteria.p__Proteobacteria.c__Alphaproteobacteria.o__Rhodobacterales.f__Rhodobacteraceae.g__Tropicibacter	0.32	0.173	1.846	0.065	1.377	0.239	1.58	0.114	1.035	1.831
k__Bacteria.p__Firmicutes.c__Negativicutes.o__Selenomonadales.f__Sporomusaceae.g__Acetonema	-0.302	0.173	-1.749	0.08	0.739	0.128	-2.042	0.041	0.557	0.982
k__Bacteria.p__Proteobacteria.c__Gammaproteobacteria.o__Chromatiales.f__Chromatiaceae.g__Thiocystis	-0.303	0.173	-1.748	0.081	0.739	0.128	-2.041	0.041	0.556	0.982
k__Bacteria.p__Proteobacteria.c__Gammaproteobacteria.o__Thiotrichales.f__Piscirickettsiaceae.g__Thioalkalimicrobium	-0.298	0.174	-1.713	0.087	0.743	0.129	-1.995	0.046	0.558	0.988
k__Bacteria.p__Firmicutes.c__Bacilli.o__Bacillales.f__Paenibacillaceae.g__Aneurinibacillus	-0.293	0.174	-1.69	0.091	0.746	0.129	-1.963	0.05	0.561	0.992
k__Bacteria.p__Proteobacteria.c__Gammaproteobacteria.o__Methylococcales.f__Methylococcaceae.g__Methylosarcina	0.291	0.172	1.688	0.091	1.337	0.23	1.465	0.143	1.007	1.775
k__Bacteria.p__Actinobacteria.c__Actinobacteria.o__Streptosporangiales.f__Nocardiopsaceae.g__Nocardiopsis	0.29	0.173	1.671	0.095	1.336	0.232	1.451	0.147	1.005	1.777
k__Bacteria.p__Firmicutes.c__Erysipelotrichia.o__Erysipelotrichales.f__Erysipelotrichaceae.g__Bulleidia	0.285	0.172	1.651	0.099	1.329	0.229	1.436	0.151	1.001	1.765
k__Bacteria.p__Proteobacteria.c__Deltaproteobacteria.o__Myxococcales.f__Polyangiaceae.g__Sorangium	0.279	0.172	1.619	0.105	1.321	0.227	1.413	0.158	0.996	1.754
k__Bacteria.p__Chloroflexi.c__Chloroflexia.o__Chloroflexales.f__Chloroflexaceae.g__Chloroflexus	0.277	0.172	1.603	0.109	1.319	0.227	1.401	0.161	0.993	1.751
k__Bacteria.p__Proteobacteria.c__Gammaproteobacteria.o__Aeromonadales.f__Succinivibrionaceae.g__Succinimonas	-0.273	0.175	-1.563	0.118	0.761	0.133	-1.798	0.072	0.571	1.014
k__Bacteria.p__Bacteroidetes.c__Cytophagia.o__Cytophagales.f__Cyclobacteriaceae.g__Algoriphagus	-0.265	0.172	-1.54	0.124	0.767	0.132	-1.763	0.078	0.578	1.018
k__Bacteria.p__Actinobacteria.c__Actinobacteria.o__Actinomycetales.f__Actinomycetaceae.g__Mobiluncus	0.258	0.173	1.493	0.135	1.294	0.223	1.316	0.188	0.974	1.719
k__Bacteria.p__Firmicutes.c__Clostridia.o__Clostridiales.f__Syntrophomonadaceae.g__Dethiobacter	-0.257	0.173	-1.485	0.138	0.774	0.134	-1.693	0.09	0.582	1.028
k__Bacteria.p__Firmicutes.c__Bacilli.o__Bacillales.f__Alicyclobacillaceae.g__Alicyclobacillus	0.254	0.173	1.467	0.142	1.289	0.223	1.296	0.195	0.97	1.712
k__Bacteria.p__Proteobacteria.c__Alphaproteobacteria.o__Rhodospirillales.f__Rhodospirillaceae.g__Caenispirillum	0.253	0.173	1.464	0.143	1.288	0.222	1.294	0.196	0.969	1.71
k__Bacteria.p__Proteobacteria.c__Alphaproteobacteria.o__Rhodobacterales.f__Rhodobacteraceae.g__Rhodobacter	0.252	0.172	1.459	0.145	1.286	0.222	1.29	0.197	0.968	1.708
k__Bacteria.p__Actinobacteria.c__Actinobacteria.o__Frankiales.f__Frankiaceae.g__Frankia	0.249	0.172	1.449	0.147	1.283	0.221	1.283	0.2	0.967	1.703
k__Bacteria.p__Proteobacteria.c__Alphaproteobacteria.o__Rhizobiales.f__Rhodobiaceae.g__Candidatus_Phaeomarinobacter	-0.249	0.174	-1.429	0.153	0.78	0.136	-1.622	0.105	0.586	1.038
k__Bacteria.p__Proteobacteria.c__Alphaproteobacteria.o__Rhodospirillales.f__Acetobacteraceae.g__Komagataeibacter	0.245	0.172	1.423	0.155	1.277	0.22	1.262	0.207	0.963	1.695
k__Bacteria.p__Proteobacteria.c__Gammaproteobacteria.o__Enterobacteriales.f__Enterobacteriaceae.g__Phaseolibacter	-0.246	0.174	-1.417	0.157	0.782	0.136	-1.606	0.108	0.588	1.04
k__Bacteria.p__Proteobacteria.c__Gammaproteobacteria.o__Methylococcales.f__Methylothermaceae.g__Methylohalobius	-0.244	0.173	-1.414	0.157	0.783	0.135	-1.602	0.109	0.59	1.041
k__Bacteria.p__Proteobacteria.c__Gammaproteobacteria.o__Chromatiales.f__Ectothiorhodospiraceae.g__Alkalilimnicola	-0.244	0.174	-1.401	0.161	0.784	0.136	-1.587	0.113	0.589	1.043
k__Bacteria.p__Firmicutes.c__Negativicutes.o__Selenomonadales.f__Selenomonadaceae.g__Megamonas	0.237	0.173	1.374	0.17	1.268	0.219	1.223	0.221	0.954	1.684
k__Bacteria.p__Proteobacteria.c__Gammaproteobacteria.o__Nevskiales.f__Sinobacteraceae.g__Polycyclovorans	0.237	0.173	1.367	0.172	1.268	0.22	1.217	0.224	0.953	1.686
k__Bacteria.p__Proteobacteria.c__Deltaproteobacteria.o__Myxococcales.f__Anaeromyxobacteraceae.g__Anaeromyxobacter	0.23	0.172	1.339	0.18	1.259	0.217	1.196	0.232	0.949	1.671
k__Bacteria.p__Actinobacteria.c__Actinobacteria.o__Jiangellales.f__Jiangellaceae.g__Jiangella	-0.231	0.173	-1.335	0.182	0.794	0.137	-1.502	0.133	0.597	1.055
k__Bacteria.p__Proteobacteria.c__Gammaproteobacteria.o__Chromatiales.f__Ectothiorhodospiraceae.g__Acidihalobacter	-0.229	0.173	-1.329	0.184	0.795	0.137	-1.494	0.135	0.599	1.056
k__Bacteria.p__Bacteroidetes.c__Bacteroidia.o__Bacteroidales.f__Porphyromonadaceae.g__Paludibacter	-0.228	0.172	-1.322	0.186	0.796	0.137	-1.485	0.137	0.599	1.057
k__Bacteria.p__Proteobacteria.c__Gammaproteobacteria.o__Enterobacteriales.f__Enterobacteriaceae.g__Pragia	0.227	0.173	1.313	0.189	1.255	0.217	1.174	0.24	0.944	1.667
k__Archaea.p__Euryarchaeota.c__Halobacteria.o__Halobacteriales.f__Halobacteriaceae.g__Halapricum	-0.224	0.172	-1.302	0.193	0.799	0.138	-1.46	0.144	0.602	1.061
k__Bacteria.p__Tenericutes.c__Mollicutes.o__Acholeplasmatales.f__Acholeplasmataceae.g__Candidatus_Phytoplasma	0.218	0.172	1.266	0.206	1.243	0.214	1.137	0.255	0.937	1.65
k__Bacteria.p__Actinobacteria.c__Actinobacteria.o__Streptosporangiales.f__Streptosporangiaceae.g__Herbidospora	0.212	0.173	1.228	0.219	1.236	0.214	1.107	0.268	0.931	1.642
k__Bacteria.p__Proteobacteria.c__Gammaproteobacteria.o__Alteromonadales.f__Pseudoalteromonadaceae.g__Algicola	-0.207	0.172	-1.201	0.23	0.813	0.14	-1.334	0.182	0.612	1.079
k__Bacteria.p__Bacteroidetes.c__Bacteroidia.o__Bacteroidales.f__Bacteroidaceae.g__Bacteroides	-0.206	0.172	-1.198	0.231	0.814	0.14	-1.33	0.183	0.613	1.08
k__Bacteria.p__Firmicutes.c__Bacilli.o__Bacillales.f__Bacillaceae.g__Lysinibacillus	0.205	0.174	1.177	0.239	1.228	0.214	1.064	0.287	0.922	1.635
k__Bacteria.p__Bacteroidetes.c__Flavobacteriia.o__Flavobacteriales.f__Flavobacteriaceae.g__Algibacter	-0.201	0.172	-1.167	0.243	0.818	0.141	-1.292	0.196	0.616	1.086
k__Bacteria.p__Proteobacteria.c__Alphaproteobacteria.o__Rhizobiales.f__Rhodobiaceae.g__Parvibaculum	0.193	0.173	1.116	0.264	1.212	0.209	1.015	0.31	0.913	1.611
k__Bacteria.p__Actinobacteria.c__Actinobacteria.o__Streptomycetales.f__Streptomycetaceae.g__Kitasatospora	0.185	0.172	1.074	0.283	1.203	0.207	0.98	0.327	0.906	1.597
k__Bacteria.p__Actinobacteria.c__Actinobacteria.o__Micrococcales.f__Microbacteriaceae.g__Pseudoclavibacter	0.183	0.172	1.063	0.288	1.201	0.207	0.972	0.331	0.905	1.594
k__Bacteria.p__Actinobacteria.c__Actinobacteria.o__Streptosporangiales.f__Streptosporangiaceae.g__Microbispora	0.183	0.173	1.062	0.288	1.201	0.207	0.971	0.332	0.904	1.596
k__Bacteria.p__Proteobacteria.c__Gammaproteobacteria.o__Alteromonadales.f__Alteromonadaceae.g__Paraglaciecola	0.184	0.173	1.061	0.289	1.201	0.208	0.969	0.332	0.904	1.597
k__Bacteria.p__Actinobacteria.c__Actinobacteria.o__Micrococcales.f__Intrasporangiaceae.g__Tetrasphaera	0.183	0.172	1.06	0.289	1.201	0.207	0.969	0.332	0.904	1.594
k__Bacteria.p__Fibrobacteres.c__Fibrobacteria.o__Fibrobacterales.f__Fibrobacteraceae.g__Fibrobacter	-0.183	0.174	-1.053	0.292	0.833	0.145	-1.156	0.248	0.626	1.108
k__Bacteria.p__Proteobacteria.c__Gammaproteobacteria.o__Vibrionales.f__Vibrionaceae.g__Vibrio	-0.18	0.172	-1.048	0.295	0.835	0.144	-1.148	0.251	0.63	1.108
k__Bacteria.p__Actinobacteria.c__Actinobacteria.o__Actinomycetales.f__Actinomycetaceae.g__Trueperella	-0.18	0.172	-1.044	0.297	0.836	0.144	-1.143	0.253	0.629	1.109
k__Bacteria.p__Proteobacteria.c__Deltaproteobacteria.o__Desulfovibrionales.f__Desulfonatronaceae.g__Desulfonatronum	0.18	0.173	1.041	0.298	1.197	0.207	0.953	0.341	0.901	1.591
k__Bacteria.p__Actinobacteria.c__Actinobacteria.o__Micromonosporales.f__Micromonosporaceae.g__Actinoplanes	-0.178	0.173	-1.029	0.303	0.837	0.145	-1.127	0.26	0.629	1.112
k__Bacteria.p__Proteobacteria.c__Deltaproteobacteria.o__Desulfovibrionales.f__Desulfohalobiaceae.g__Desulfovermiculus	-0.175	0.172	-1.015	0.31	0.839	0.145	-1.109	0.267	0.632	1.115
k__Bacteria.p__Proteobacteria.c__Betaproteobacteria.o__Burkholderiales.f__Burkholderiaceae.g__Paraburkholderia	-0.174	0.173	-1.007	0.314	0.841	0.145	-1.1	0.271	0.633	1.116
k__Bacteria.p__Proteobacteria.c__Alphaproteobacteria.o__Rhodobacterales.f__Rhodobacteraceae.g__Tateyamaria	-0.174	0.172	-1.008	0.314	0.841	0.145	-1.1	0.271	0.633	1.116
k__Bacteria.p__Firmicutes.c__Negativicutes.o__Selenomonadales.f__Selenomonadaceae.g__Selenomonas	0.169	0.172	0.979	0.328	1.184	0.204	0.901	0.368	0.892	1.571
k__Bacteria.p__Proteobacteria.c__Gammaproteobacteria.o__Vibrionales.f__Vibrionaceae.g__Candidatus_Photodesmus	0.167	0.172	0.972	0.331	1.182	0.204	0.895	0.371	0.891	1.569
k__Bacteria.p__Proteobacteria.c__Alphaproteobacteria.o__Rhodospirillales.f__Rhodospirillaceae.g__Nisaea	-0.164	0.172	-0.95	0.342	0.849	0.146	-1.032	0.302	0.639	1.127
k__Bacteria.p__Actinobacteria.c__Actinobacteria.o__Pseudonocardiales.f__Pseudonocardiaceae.g__Prauserella	0.163	0.173	0.948	0.343	1.178	0.203	0.874	0.382	0.887	1.564
k__Bacteria.p__Proteobacteria.c__Alphaproteobacteria.o__Rhodospirillales.f__Rhodospirillaceae.g__Thalassospira	0.162	0.172	0.939	0.348	1.175	0.202	0.867	0.386	0.886	1.56
k__Bacteria.p__Chlamydiae.c__Chlamydiia.o__Chlamydiales.f__Chlamydiaceae.g__Chlamydia	-0.162	0.173	-0.936	0.349	0.851	0.147	-1.016	0.31	0.64	1.13
k__Bacteria.p__Firmicutes.c__Bacilli.o__Bacillales.f__Bacillaceae.g__Lentibacillus	-0.153	0.172	-0.889	0.374	0.858	0.148	-0.96	0.337	0.646	1.139
k__Bacteria.p__Proteobacteria.c__Alphaproteobacteria.o__Rhizobiales.f__Methylocystaceae.g__Methylosinus	-0.153	0.172	-0.886	0.376	0.858	0.148	-0.957	0.339	0.646	1.14
k__Bacteria.p__Proteobacteria.c__Epsilonproteobacteria.o__Campylobacterales.f__Helicobacteraceae.g__Sulfuricurvum	0.147	0.173	0.849	0.396	1.158	0.2	0.79	0.43	0.872	1.538
k__Bacteria.p__Proteobacteria.c__Alphaproteobacteria.o__Rhodobacterales.f__Rhodobacteraceae.g__Loktanella	0.145	0.172	0.84	0.401	1.156	0.199	0.783	0.434	0.871	1.534
k__Bacteria.p__Proteobacteria.c__Alphaproteobacteria.o__Sphingomonadales.f__Erythrobacteraceae.g__Erythrobacter	0.144	0.172	0.836	0.403	1.155	0.199	0.779	0.436	0.87	1.533
k__Archaea.p__Euryarchaeota.c__Methanomicrobia.o__Methanosarcinales.f__Methanosarcinaceae.g__Methanosalsum	0.143	0.172	0.834	0.404	1.154	0.198	0.777	0.437	0.87	1.531
k__Bacteria.p__Proteobacteria.c__Deltaproteobacteria.o__Myxococcales.f__Cystobacteraceae.g__Cystobacter	0.142	0.172	0.822	0.411	1.152	0.199	0.767	0.443	0.868	1.53
k__Bacteria.p__Firmicutes.c__Bacilli.o__Lactobacillales.f__Lactobacillaceae.g__Sharpea	0.134	0.173	0.777	0.437	1.143	0.197	0.727	0.467	0.861	1.519
k__Bacteria.p__Proteobacteria.c__Gammaproteobacteria.o__Cellvibrionales.f__Porticoccaceae.g__Porticoccus	0.134	0.173	0.775	0.438	1.143	0.197	0.726	0.468	0.861	1.519
k__Bacteria.p__Proteobacteria.c__Alphaproteobacteria.o__Rhizobiales.f__Bradyrhizobiaceae.g__Oligotropha	-0.131	0.172	-0.764	0.445	0.877	0.151	-0.816	0.414	0.661	1.163
k__Bacteria.p__Thermodesulfobacteria.c__Thermodesulfobacteria.o__Thermodesulfobacteriales.f__Thermodesulfobacteriaceae.g__Thermosulfurimonas	-0.132	0.173	-0.76	0.447	0.877	0.152	-0.813	0.416	0.66	1.165
k__Bacteria.p__Actinobacteria.c__Actinobacteria.o__Micrococcales.f__Micrococcaceae.g__Rothia	-0.129	0.172	-0.752	0.452	0.879	0.151	-0.803	0.422	0.662	1.166
k__Bacteria.p__Proteobacteria.c__Betaproteobacteria.o__Neisseriales.f__Chromobacteriaceae.g__Microvirgula	-0.129	0.173	-0.744	0.457	0.879	0.152	-0.794	0.427	0.661	1.169
k__Bacteria.p__Proteobacteria.c__Betaproteobacteria.o__Burkholderiales.f__Alcaligenaceae.g__Achromobacter	0.127	0.172	0.741	0.459	1.136	0.195	0.696	0.487	0.856	1.507
k__Bacteria.p__Firmicutes.c__Clostridia.o__Thermoanaerobacterales.f__Thermodesulfobiaceae.g__Thermodesulfobium	0.127	0.172	0.739	0.46	1.136	0.195	0.694	0.488	0.856	1.507
k__Bacteria.p__Actinobacteria.c__Actinobacteria.o__Pseudonocardiales.f__Pseudonocardiaceae.g__Pseudonocardia	0.126	0.172	0.733	0.463	1.135	0.196	0.689	0.491	0.855	1.507
k__Bacteria.p__Proteobacteria.c__Alphaproteobacteria.o__Sphingomonadales.f__Erythrobacteraceae.g__Porphyrobacter	0.125	0.172	0.726	0.468	1.133	0.195	0.683	0.495	0.854	1.504
k__Bacteria.p__Proteobacteria.c__Deltaproteobacteria.o__Myxococcales.f__Myxococcaceae.g__Myxococcus	0.124	0.172	0.72	0.471	1.132	0.194	0.678	0.498	0.853	1.501
k__Bacteria.p__Proteobacteria.c__Alphaproteobacteria.o__Rhizobiales.f__Rhizobiaceae.g__Sinorhizobium	-0.124	0.172	-0.719	0.472	0.884	0.152	-0.765	0.444	0.666	1.173
k__Bacteria.p__Proteobacteria.c__Betaproteobacteria.o__Gallionellales.f__Gallionellaceae.g__Gallionella	0.121	0.172	0.706	0.48	1.129	0.194	0.665	0.506	0.851	1.498
k__Bacteria.p__Proteobacteria.c__Gammaproteobacteria.o__Xanthomonadales.f__Xanthomonadaceae.g__Lysobacter	0.121	0.172	0.702	0.483	1.129	0.195	0.661	0.509	0.85	1.499
k__Archaea.p__Euryarchaeota.c__Halobacteria.o__Haloferacales.f__Haloferacaceae.g__Haloferax	-0.119	0.173	-0.688	0.491	0.888	0.153	-0.731	0.465	0.668	1.179
k__Bacteria.p__Firmicutes.c__Bacilli.o__Lactobacillales.f__Enterococcaceae.g__Enterococcus	-0.117	0.173	-0.679	0.497	0.889	0.154	-0.72	0.471	0.669	1.182
k__Bacteria.p__Actinobacteria.c__Coriobacteriia.o__Eggerthellales.f__Eggerthellaceae.g__Denitrobacterium	-0.116	0.173	-0.671	0.502	0.89	0.154	-0.711	0.477	0.669	1.184
k__Bacteria.p__Bacteroidetes.c__Flavobacteriia.o__Flavobacteriales.f__Flavobacteriaceae.g__Elizabethkingia	0.115	0.172	0.668	0.504	1.122	0.193	0.631	0.528	0.845	1.49
k__Bacteria.p__Proteobacteria.c__Gammaproteobacteria.o__Enterobacteriales.f__Enterobacteriaceae.g__Klebsiella	0.115	0.172	0.668	0.504	1.122	0.193	0.631	0.528	0.846	1.488
k__Bacteria.p__Actinobacteria.c__Actinobacteria.o__Pseudonocardiales.f__Pseudonocardiaceae.g__Amycolatopsis	0.115	0.173	0.665	0.506	1.122	0.194	0.628	0.53	0.844	1.491
k__Bacteria.p__Proteobacteria.c__Gammaproteobacteria.o__Enterobacteriales.f__Enterobacteriaceae.g__Photorhabdus	0.114	0.173	0.661	0.508	1.121	0.194	0.625	0.532	0.844	1.49
k__Bacteria.p__Proteobacteria.c__Deltaproteobacteria.o__Myxococcales.f__Polyangiaceae.g__Chondromyces	0.113	0.172	0.659	0.51	1.12	0.192	0.623	0.533	0.844	1.486
k__Bacteria.p__Proteobacteria.c__Alphaproteobacteria.o__Rhodobacterales.f__Hyphomonadaceae.g__Hyphomonas	0.109	0.172	0.633	0.527	1.115	0.192	0.599	0.549	0.84	1.48
k__Bacteria.p__Proteobacteria.c__Betaproteobacteria.o__Burkholderiales.f__Comamonadaceae.g__Lampropedia	0.109	0.172	0.631	0.528	1.115	0.192	0.598	0.55	0.84	1.479
k__Bacteria.p__Actinobacteria.c__Actinobacteria.o__Actinomycetales.f__Actinomycetaceae.g__Actinotignum	0.109	0.173	0.631	0.528	1.115	0.192	0.598	0.55	0.839	1.481
k__Bacteria.p__Proteobacteria.c__Alphaproteobacteria.o__Rhizobiales.f__Phyllobacteriaceae.g__Nitratireductor	-0.108	0.173	-0.621	0.535	0.898	0.156	-0.655	0.512	0.675	1.194
k__Bacteria.p__Proteobacteria.c__Gammaproteobacteria.o__Oceanospirillales.f__Halomonadaceae.g__Halomonas	0.101	0.172	0.59	0.555	1.107	0.19	0.561	0.575	0.834	1.468
k__Bacteria.p__Proteobacteria.c__Gammaproteobacteria.o__Enterobacteriales.f__Enterobacteriaceae.g__Cronobacter	0.101	0.172	0.587	0.557	1.106	0.19	0.559	0.576	0.834	1.468
k__Bacteria.p__Firmicutes.c__Negativicutes.o__Selenomonadales.f__Selenomonadaceae.g__Anaerovibrio	0.101	0.172	0.587	0.557	1.106	0.19	0.558	0.577	0.834	1.467
k__Bacteria.p__Proteobacteria.c__Gammaproteobacteria.o__Vibrionales.f__Vibrionaceae.g__Aliivibrio	0.101	0.173	0.585	0.558	1.106	0.191	0.557	0.578	0.833	1.471
k__Bacteria.p__Proteobacteria.c__Alphaproteobacteria.o__Magnetococcales.f__Magnetococcaceae.g__Magnetococcus	-0.1	0.172	-0.582	0.56	0.905	0.155	-0.612	0.54	0.682	1.2
k__Bacteria.p__Firmicutes.c__Clostridia.o__Halanaerobiales.f__Halobacteroidaceae.g__Acetohalobium	0.097	0.172	0.565	0.572	1.102	0.19	0.538	0.59	0.83	1.464
k__Bacteria.p__Proteobacteria.c__Gammaproteobacteria.o__Enterobacteriales.f__Enterobacteriaceae.g__Rouxiella	0.097	0.172	0.563	0.573	1.102	0.19	0.537	0.591	0.83	1.462
k__Bacteria.p__Firmicutes.c__Clostridia.o__Clostridiales.f__Lachnospiraceae.g__Dorea	0.096	0.172	0.556	0.578	1.1	0.189	0.53	0.596	0.829	1.461
k__Bacteria.p__Firmicutes.c__Clostridia.o__Clostridiales.f__Peptostreptococcaceae.g__Paraclostridium	0.094	0.172	0.548	0.584	1.099	0.189	0.523	0.601	0.828	1.459
k__Bacteria.p__Actinobacteria.c__Actinobacteria.o__Geodermatophilales.f__Geodermatophilaceae.g__Blastococcus	-0.093	0.173	-0.54	0.589	0.911	0.157	-0.566	0.572	0.686	1.21
k__Bacteria.p__Proteobacteria.c__Gammaproteobacteria.o__Enterobacteriales.f__Enterobacteriaceae.g__Candidatus_Moranella	-0.09	0.172	-0.521	0.603	0.914	0.157	-0.545	0.586	0.689	1.214
k__Bacteria.p__Proteobacteria.c__Gammaproteobacteria.o__Enterobacteriales.f__Enterobacteriaceae.g__Xenorhabdus	0.09	0.172	0.521	0.603	1.094	0.188	0.498	0.618	0.824	1.452
k__Bacteria.p__Firmicutes.c__Clostridia.o__Clostridiales.f__Clostridiaceae.g__Youngiibacter	-0.084	0.173	-0.487	0.626	0.919	0.159	-0.508	0.611	0.692	1.221
k__Archaea.p__Euryarchaeota.c__Halobacteria.o__Natrialbales.f__Natrialbaceae.g__Haloterrigena	0.083	0.172	0.482	0.63	1.087	0.187	0.463	0.644	0.818	1.443
k__Bacteria.p__Firmicutes.c__Bacilli.o__Lactobacillales.f__Carnobacteriaceae.g__Alkalibacterium	-0.08	0.172	-0.466	0.641	0.923	0.159	-0.485	0.628	0.696	1.224
k__Bacteria.p__Proteobacteria.c__Alphaproteobacteria.o__Rhodobacterales.f__Rhodobacteraceae.g__Pseudovibrio	0.077	0.172	0.447	0.655	1.08	0.186	0.43	0.667	0.814	1.433
k__Bacteria.p__Actinobacteria.c__Actinobacteria.o__Corynebacteriales.f__Gordoniaceae.g__Gordonia	-0.075	0.173	-0.433	0.665	0.928	0.161	-0.45	0.653	0.698	1.234
k__Bacteria.p__Actinobacteria.c__Actinobacteria.o__Streptosporangiales.f__Thermomonosporaceae.g__Actinomadura	0.073	0.172	0.425	0.671	1.076	0.186	0.41	0.682	0.81	1.429
k__Bacteria.p__Chloroflexi.c__Anaerolineae.o__Anaerolineales.f__Anaerolineaceae.g__Flexilinea	-0.072	0.172	-0.422	0.673	0.93	0.16	-0.437	0.662	0.701	1.234
k__Bacteria.p__Proteobacteria.c__Alphaproteobacteria.o__Rhodobacterales.f__Rhodobacteraceae.g__Puniceibacterium	-0.072	0.172	-0.42	0.674	0.93	0.16	-0.436	0.663	0.701	1.234
k__Bacteria.p__Bacteroidetes.c__Flavobacteriia.o__Flavobacteriales.f__Flavobacteriaceae.g__Aquimarina	0.071	0.172	0.415	0.678	1.074	0.184	0.4	0.689	0.81	1.424
k__Bacteria.p__Proteobacteria.c__Epsilonproteobacteria.o__Campylobacterales.f__Helicobacteraceae.g__Wolinella	0.071	0.172	0.411	0.681	1.073	0.185	0.397	0.691	0.809	1.424
k__Bacteria.p__Verrucomicrobia.c__Opitutae.o__Opitutales.f__Opitutaceae.g__Opitutus	-0.071	0.172	-0.41	0.682	0.932	0.16	-0.425	0.671	0.702	1.237
k__Bacteria.p__Actinobacteria.c__Actinobacteria.o__Micrococcales.f__Microbacteriaceae.g__Agromyces	0.068	0.172	0.398	0.69	1.071	0.184	0.385	0.7	0.807	1.42
k__Bacteria.p__Proteobacteria.c__Gammaproteobacteria.o__Oceanospirillales.f__Halomonadaceae.g__Carnimonas	0.069	0.173	0.397	0.692	1.071	0.185	0.383	0.702	0.806	1.424
k__Bacteria.p__Proteobacteria.c__Alphaproteobacteria.o__Rhodospirillales.f__Rhodospirillaceae.g__Pararhodospirillum	-0.067	0.172	-0.392	0.695	0.935	0.161	-0.405	0.685	0.704	1.241
k__Bacteria.p__Proteobacteria.c__Gammaproteobacteria.o__Thiotrichales.f__Piscirickettsiaceae.g__Cycloclasticus	0.064	0.174	0.369	0.712	1.066	0.185	0.357	0.721	0.801	1.419
k__Bacteria.p__Proteobacteria.c__Alphaproteobacteria.o__Rhodobacterales.f__Rhodobacteraceae.g__Roseobacter	-0.063	0.172	-0.366	0.715	0.939	0.161	-0.377	0.706	0.708	1.246
k__Archaea.p__Euryarchaeota.c__Halobacteria.o__Halobacteriales.f__Halobacteriaceae.g__Halococcus	-0.062	0.172	-0.363	0.717	0.94	0.161	-0.375	0.708	0.708	1.246
k__Bacteria.p__Acidobacteria.c__Acidobacteriia.o__Acidobacteriales.f__Acidobacteriaceae.g__Candidatus_Koribacter	-0.06	0.173	-0.348	0.728	0.942	0.163	-0.358	0.72	0.709	1.251
k__Bacteria.p__Proteobacteria.c__Alphaproteobacteria.o__Rhizobiales.f__Rhizobiaceae.g__Neorhizobium	0.059	0.172	0.341	0.733	1.06	0.183	0.331	0.74	0.799	1.407
k__Bacteria.p__Proteobacteria.c__Alphaproteobacteria.o__Rhizobiales.f__Rhizobiaceae.g__Ensifer	0.057	0.172	0.334	0.738	1.059	0.182	0.325	0.746	0.798	1.405
k__Bacteria.p__Firmicutes.c__Erysipelotrichia.o__Erysipelotrichales.f__Erysipelotrichaceae.g__Solobacterium	-0.057	0.173	-0.332	0.74	0.944	0.163	-0.342	0.732	0.71	1.255
k__Bacteria.p__Actinobacteria.c__Actinobacteria.o__Micrococcales.f__Jonesiaceae.g__Jonesia	0.055	0.172	0.322	0.747	1.057	0.181	0.313	0.754	0.797	1.402
k__Bacteria.p__Proteobacteria.c__Gammaproteobacteria.o__Methylococcales.f__Methylococcaceae.g__Methylomarinum	-0.054	0.173	-0.312	0.755	0.948	0.164	-0.32	0.749	0.713	1.259
k__Bacteria.p__Proteobacteria.c__Alphaproteobacteria.o__Rhizobiales.f__Bradyrhizobiaceae.g__Nitrobacter	-0.052	0.172	-0.304	0.761	0.949	0.163	-0.312	0.755	0.715	1.259
k__Bacteria.p__Proteobacteria.c__Alphaproteobacteria.o__Rhizobiales.f__Xanthobacteraceae.g__Pseudolabrys	-0.051	0.172	-0.299	0.765	0.95	0.163	-0.307	0.759	0.716	1.26
k__Bacteria.p__Firmicutes.c__Bacilli.o__Bacillales.f__Bacillaceae.g__Marinococcus	-0.051	0.172	-0.294	0.769	0.951	0.164	-0.301	0.763	0.716	1.262
k__Bacteria.p__Actinobacteria.c__Actinobacteria.o__Pseudonocardiales.f__Pseudonocardiaceae.g__Actinokineospora	0.05	0.173	0.292	0.77	1.052	0.181	0.285	0.776	0.792	1.397
k__Bacteria.p__Proteobacteria.c__Gammaproteobacteria.o__Chromatiales.f__Chromatiaceae.g__Thiorhodococcus	0.05	0.172	0.29	0.772	1.051	0.18	0.283	0.777	0.792	1.394
k__Bacteria.p__Chrysiogenetes.c__Chrysiogenetes.o__Chrysiogenales.f__Chrysiogenaceae.g__Desulfurispirillum	-0.05	0.173	-0.289	0.773	0.951	0.164	-0.296	0.767	0.716	1.264
k__Bacteria.p__Proteobacteria.c__Gammaproteobacteria.o__Alteromonadales.f__Alteromonadaceae.g__Agarivorans	0.05	0.174	0.286	0.775	1.051	0.182	0.279	0.78	0.79	1.398
k__Bacteria.p__Synergistetes.c__Synergistia.o__Synergistales.f__Synergistaceae.g__Thermovirga	0.049	0.172	0.282	0.778	1.05	0.181	0.275	0.783	0.791	1.393
k__Bacteria.p__Actinobacteria.c__Actinobacteria.o__Streptomycetales.f__Streptomycetaceae.g__Streptacidiphilus	0.047	0.172	0.273	0.785	1.048	0.18	0.266	0.79	0.79	1.39
k__Bacteria.p__Proteobacteria.c__Gammaproteobacteria.o__Methylococcales.f__Methylococcaceae.g__Methylococcus	0.046	0.172	0.27	0.788	1.047	0.18	0.263	0.792	0.789	1.39
k__Bacteria.p__Bacteroidetes.c__Flavobacteriia.o__Flavobacteriales.f__Flavobacteriaceae.g__Zhouia	0.046	0.172	0.268	0.789	1.047	0.18	0.262	0.794	0.789	1.39
k__Bacteria.p__Actinobacteria.c__Actinobacteria.o__Micromonosporales.f__Micromonosporaceae.g__Dactylosporangium	0.045	0.172	0.264	0.792	1.046	0.18	0.258	0.796	0.789	1.389
k__Archaea.p__Euryarchaeota.c__Methanobacteria.o__Methanobacteriales.f__Methanobacteriaceae.g__Methanobacterium	-0.045	0.172	-0.262	0.793	0.956	0.165	-0.268	0.788	0.72	1.269
k__Bacteria.p__Actinobacteria.c__Actinobacteria.o__Bifidobacteriales.f__Bifidobacteriaceae.g__Gardnerella	0.044	0.172	0.256	0.798	1.045	0.179	0.251	0.802	0.788	1.386
k__Bacteria.p__Proteobacteria.c__Gammaproteobacteria.o__Oceanospirillales.f__Saccharospirillaceae.g__Reinekea	-0.044	0.172	-0.253	0.8	0.957	0.165	-0.259	0.796	0.721	1.271
k__Bacteria.p__Proteobacteria.c__Alphaproteobacteria.o__Rhodospirillales.f__Rhodospirillaceae.g__Fodinicurvata	-0.044	0.172	-0.254	0.8	0.957	0.165	-0.259	0.795	0.721	1.27
k__Bacteria.p__Aquificae.c__Aquificae.o__Aquificales.f__Aquificaceae.g__Hydrogenobacter	-0.043	0.172	-0.25	0.802	0.958	0.165	-0.256	0.798	0.722	1.271
k__Bacteria.p__Actinobacteria.c__Actinobacteria.o__Micrococcales.f__Cellulomonadaceae.g__Cellulomonas	0.04	0.173	0.232	0.816	1.041	0.18	0.228	0.82	0.784	1.383
k__Bacteria.p__Proteobacteria.c__Deltaproteobacteria.o__Desulfobacterales.f__Desulfobacteraceae.g__Desulfococcus	0.039	0.172	0.227	0.821	1.04	0.179	0.222	0.824	0.784	1.38
k__Bacteria.p__Firmicutes.c__Bacilli.o__Lactobacillales.f__Lactobacillaceae.g__Lactobacillus	0.039	0.172	0.225	0.822	1.039	0.179	0.22	0.826	0.783	1.38
k__Bacteria.p__Actinobacteria.c__Actinobacteria.o__Pseudonocardiales.f__Pseudonocardiaceae.g__Saccharomonospora	0.038	0.172	0.221	0.825	1.039	0.179	0.217	0.828	0.783	1.378
k__Bacteria.p__Actinobacteria.c__Actinobacteria.o__Micrococcales.f__Micrococcaceae.g__Glutamicibacter	-0.036	0.172	-0.21	0.833	0.965	0.166	-0.214	0.83	0.727	1.28
k__Bacteria.p__Proteobacteria.c__Gammaproteobacteria.o__Enterobacteriales.f__Enterobacteriaceae.g__Obesumbacterium	-0.036	0.173	-0.206	0.837	0.965	0.167	-0.21	0.834	0.726	1.283
k__Bacteria.p__Actinobacteria.c__Acidimicrobiia.o__Acidimicrobiales.f__Acidimicrobiaceae.g__Acidimicrobium	0.034	0.172	0.198	0.843	1.035	0.178	0.195	0.846	0.78	1.373
k__Bacteria.p__Thermotogae.c__Thermotogae.o__Thermotogales.f__Fervidobacteriaceae.g__Thermosipho	0.034	0.172	0.196	0.845	1.034	0.178	0.193	0.847	0.78	1.372
k__Bacteria.p__Proteobacteria.c__Alphaproteobacteria.o__Sphingomonadales.f__Erythrobacteraceae.g__Altererythrobacter	0.034	0.172	0.195	0.845	1.034	0.178	0.192	0.848	0.779	1.372
k__Bacteria.p__Proteobacteria.c__Gammaproteobacteria.o__Legionellales.f__Legionellaceae.g__Tatlockia	0.033	0.172	0.19	0.849	1.033	0.178	0.187	0.852	0.779	1.371
k__Bacteria.p__Fusobacteria.c__Fusobacteriia.o__Fusobacteriales.f__Fusobacteriaceae.g__Fusobacterium	0.029	0.173	0.167	0.867	1.029	0.178	0.165	0.869	0.774	1.368
k__Bacteria.p__Actinobacteria.c__Actinobacteria.o__Micrococcales.f__Microbacteriaceae.g__Leifsonia	-0.029	0.172	-0.167	0.867	0.972	0.167	-0.17	0.865	0.732	1.289
k__Bacteria.p__Proteobacteria.c__Deltaproteobacteria.o__Myxococcales.f__Kofleriaceae.g__Haliangium	-0.027	0.172	-0.156	0.876	0.974	0.167	-0.158	0.874	0.734	1.292
k__Bacteria.p__Actinobacteria.c__Actinobacteria.o__Micromonosporales.f__Micromonosporaceae.g__Pilimelia	0.026	0.172	0.154	0.878	1.027	0.177	0.152	0.879	0.774	1.363
k__Bacteria.p__Proteobacteria.c__Gammaproteobacteria.o__Oceanospirillales.f__Oceanospirillaceae.g__Bermanella	0.026	0.173	0.151	0.88	1.026	0.177	0.149	0.882	0.773	1.363
k__Bacteria.p__Actinobacteria.c__Actinobacteria.o__Micrococcales.f__Dermatophilaceae.g__Mobilicoccus	0.026	0.173	0.149	0.881	1.026	0.178	0.147	0.883	0.772	1.364
k__Bacteria.p__Proteobacteria.c__Betaproteobacteria.o__Burkholderiales.f__Comamonadaceae.g__Ramlibacter	-0.025	0.172	-0.144	0.885	0.976	0.168	-0.146	0.884	0.735	1.295
k__Bacteria.p__Proteobacteria.c__Alphaproteobacteria.o__Rhodobacterales.f__Rhodobacteraceae.g__Falsirhodobacter	-0.024	0.172	-0.137	0.891	0.977	0.168	-0.139	0.89	0.736	1.296
k__Bacteria.p__Actinobacteria.c__Coriobacteriia.o__Coriobacteriales.f__Atopobiaceae.g__Olsenella	-0.023	0.173	-0.134	0.893	0.977	0.169	-0.136	0.892	0.735	1.298
k__Bacteria.p__Firmicutes.c__Clostridia.o__Thermoanaerobacterales.f__Thermoanaerobacteraceae.g__Ammonifex	0.02	0.172	0.116	0.907	1.02	0.176	0.115	0.908	0.769	1.354
k__Bacteria.p__Proteobacteria.c__Alphaproteobacteria.o__Rhizobiales.f__Methylocystaceae.g__Methylopila	0.019	0.173	0.109	0.913	1.019	0.176	0.108	0.914	0.767	1.354
k__Bacteria.p__Proteobacteria.c__Alphaproteobacteria.o__Rhodospirillales.f__Rhodospirillaceae.g__Haematospirillum	0.018	0.172	0.105	0.916	1.018	0.175	0.104	0.917	0.767	1.352
k__Bacteria.p__Proteobacteria.c__Betaproteobacteria.o__Burkholderiales.f__Alcaligenaceae.g__Advenella	0.016	0.172	0.091	0.927	1.016	0.175	0.091	0.928	0.766	1.348
k__Bacteria.p__Actinobacteria.c__Actinobacteria.o__Streptosporangiales.f__Thermomonosporaceae.g__Spirillospora	0.016	0.172	0.091	0.928	1.016	0.175	0.09	0.928	0.765	1.348
k__Bacteria.p__Firmicutes.c__Bacilli.o__Lactobacillales.f__Lactobacillaceae.g__Pediococcus	-0.015	0.174	-0.088	0.93	0.985	0.171	-0.089	0.929	0.74	1.31
k__Bacteria.p__Proteobacteria.c__Betaproteobacteria.o__Neisseriales.f__Chromobacteriaceae.g__Pseudogulbenkiania	0.015	0.175	0.085	0.932	1.015	0.177	0.085	0.933	0.762	1.353
k__Bacteria.p__Firmicutes.c__Clostridia.o__Clostridiales.f__Ruminococcaceae.g__Ruminococcus	0.014	0.172	0.08	0.936	1.014	0.174	0.079	0.937	0.764	1.345
k__Bacteria.p__Firmicutes.c__Clostridia.o__Clostridiales.f__Lachnospiraceae.g__Lachnobacterium	0.012	0.172	0.07	0.944	1.012	0.174	0.069	0.945	0.763	1.343
k__Bacteria.p__Proteobacteria.c__Alphaproteobacteria.o__Rhodospirillales.f__Acetobacteraceae.g__Acidiphilium	-0.011	0.172	-0.064	0.949	0.989	0.17	-0.064	0.949	0.745	1.312
k__Bacteria.p__Actinobacteria.c__Actinobacteria.o__Micrococcales.f__Microbacteriaceae.g__Agreia	0.011	0.172	0.064	0.949	1.011	0.174	0.064	0.949	0.762	1.342
k__Bacteria.p__Proteobacteria.c__Betaproteobacteria.o__Neisseriales.f__Chromobacteriaceae.g__Chromobacterium	-0.01	0.173	-0.056	0.955	0.99	0.171	-0.057	0.955	0.745	1.316
k__Bacteria.p__Proteobacteria.c__Gammaproteobacteria.o__Chromatiales.f__Ectothiorhodospiraceae.g__Halorhodospira	0.009	0.172	0.055	0.956	1.009	0.173	0.054	0.957	0.761	1.339
k__Bacteria.p__Actinobacteria.c__Coriobacteriia.o__Coriobacteriales.f__Coriobacteriaceae.g__Coriobacterium	-0.009	0.172	-0.053	0.957	0.991	0.17	-0.054	0.957	0.747	1.315
k__Bacteria.p__Proteobacteria.c__Betaproteobacteria.o__Neisseriales.f__Chromobacteriaceae.g__Leeia	0.008	0.172	0.049	0.961	1.008	0.174	0.049	0.961	0.76	1.339
k__Bacteria.p__Proteobacteria.c__Alphaproteobacteria.o__Sphingomonadales.f__Sphingomonadaceae.g__Sandarakinorhabdus	0.008	0.173	0.045	0.964	1.008	0.174	0.045	0.964	0.759	1.339
k__Bacteria.p__Proteobacteria.c__Gammaproteobacteria.o__Chromatiales.f__Chromatiaceae.g__Marichromatium	0.007	0.173	0.041	0.967	1.007	0.174	0.041	0.967	0.758	1.338
k__Bacteria.p__Spirochaetes.c__Spirochaetia.o__Spirochaetales.f__Spirochaetaceae.g__Spirochaeta	-0.006	0.172	-0.038	0.97	0.994	0.171	-0.038	0.97	0.749	1.319
k__Bacteria.p__Proteobacteria.c__Betaproteobacteria.o__Nitrosomonadales.f__Nitrosomonadaceae.g__Nitrosospira	-0.005	0.172	-0.032	0.975	0.995	0.171	-0.032	0.975	0.75	1.319
k__Bacteria.p__Proteobacteria.c__Gammaproteobacteria.o__Alteromonadales.f__Shewanellaceae.g__Shewanella	0.005	0.172	0.03	0.976	1.005	0.173	0.03	0.976	0.757	1.334
k__Bacteria.p__Bacteroidetes.c__Cytophagia.o__Cytophagales.f__Cytophagaceae.g__Fibrella	0.005	0.172	0.027	0.979	1.005	0.173	0.026	0.979	0.757	1.333
k__Bacteria.p__Proteobacteria.c__Gammaproteobacteria.o__Chromatiales.f__Chromatiaceae.g__Arsukibacterium	-0.004	0.172	-0.025	0.98	0.996	0.171	-0.025	0.98	0.751	1.321
k__Bacteria.p__Proteobacteria.c__Gammaproteobacteria.o__Enterobacteriales.f__Enterobacteriaceae.g__Buttiauxella	-0.002	0.172	-0.01	0.992	0.998	0.172	-0.01	0.992	0.752	1.325
k__Bacteria.p__Proteobacteria.c__Alphaproteobacteria.o__Rickettsiales.f__Anaplasmataceae.g__Anaplasma	-0.001	0.172	-0.007	0.994	0.999	0.172	-0.008	0.994	0.753	1.325
k__Bacteria.p__Proteobacteria.c__Gammaproteobacteria.o__Thiotrichales.f__Piscirickettsiaceae.g__Piscirickettsia	-0.001	0.172	-0.005	0.996	0.999	0.172	-0.005	0.996	0.753	1.325
