# Supplementary material for: The intratumoral microbiota biomarkers for predicting survival and efficacy of immunotherapy in patients with ovarian serous cystadenocarcinoma
Source: J Ovarian Res. 2024 Jul 5;17:140. doi: 10.1186/s13048-024-01464-7 (PMC11227176; doi:10.1186/s13048-024-01464-7)
Supplement: Supplementary file 3 — Supplementary Material 3 [file 13048_2024_1464_MOESM3_ESM.xlsx]

## Sheet: cor_result
ID	gene	cor	p-value
k__Bacteria.p__Proteobacteria.c__Gammaproteobacteria.o__Xanthomonadales.f__Xanthomonadaceae.g__Luteimonas	AACS	0.248664	1.01273e-06
k__Bacteria.p__Proteobacteria.c__Gammaproteobacteria.o__Xanthomonadales.f__Xanthomonadaceae.g__Luteimonas	ABCA2	0.22666	8.81782e-06
k__Bacteria.p__Proteobacteria.c__Gammaproteobacteria.o__Xanthomonadales.f__Xanthomonadaceae.g__Luteimonas	ABCB9	0.201916	7.87319e-05
k__Bacteria.p__Proteobacteria.c__Gammaproteobacteria.o__Xanthomonadales.f__Xanthomonadaceae.g__Luteimonas	ABCC10	0.22503	1.02663e-05
k__Bacteria.p__Proteobacteria.c__Gammaproteobacteria.o__Xanthomonadales.f__Xanthomonadaceae.g__Luteimonas	ABHD2	0.232222	5.20389e-06
k__Bacteria.p__Proteobacteria.c__Gammaproteobacteria.o__Xanthomonadales.f__Xanthomonadaceae.g__Luteimonas	ABHD6	0.205006	6.07314e-05
k__Archaea.p__Euryarchaeota.c__Halobacteria.o__Haloferacales.f__Haloferacaceae.g__Halolamina	ABI2	0.232207	5.21132e-06
k__Bacteria.p__Proteobacteria.c__Gammaproteobacteria.o__Xanthomonadales.f__Xanthomonadaceae.g__Luteimonas	ABL1	0.30867	9.15127e-10
k__Archaea.p__Euryarchaeota.c__Halobacteria.o__Haloferacales.f__Haloferacaceae.g__Halolamina	ABL1	0.213655	2.87621e-05
k__Archaea.p__Euryarchaeota.c__Halobacteria.o__Haloferacales.f__Haloferacaceae.g__Halolamina	ABL2	0.203885	6.67624e-05
k__Archaea.p__Euryarchaeota.c__Halobacteria.o__Haloferacales.f__Haloferacaceae.g__Halolamina	ABLIM1	0.212951	3.06009e-05
k__Bacteria.p__Proteobacteria.c__Gammaproteobacteria.o__Xanthomonadales.f__Xanthomonadaceae.g__Luteimonas	ABR	0.2264	9.03501e-06
k__Bacteria.p__Proteobacteria.c__Gammaproteobacteria.o__Xanthomonadales.f__Xanthomonadaceae.g__Luteimonas	AC003002.3	0.220446	1.5651e-05
k__Bacteria.p__Proteobacteria.c__Gammaproteobacteria.o__Xanthomonadales.f__Xanthomonadaceae.g__Luteimonas	AC010522.1	0.263032	2.19849e-07
k__Bacteria.p__Proteobacteria.c__Gammaproteobacteria.o__Xanthomonadales.f__Xanthomonadaceae.g__Luteimonas	AC022966.1	0.217781	1.99177e-05
k__Bacteria.p__Proteobacteria.c__Gammaproteobacteria.o__Xanthomonadales.f__Xanthomonadaceae.g__Luteimonas	AC023055.1	-0.203673	6.79619e-05
k__Archaea.p__Euryarchaeota.c__Halobacteria.o__Haloferacales.f__Haloferacaceae.g__Halolamina	AC092587.1	-0.210383	3.82982e-05
k__Bacteria.p__Proteobacteria.c__Gammaproteobacteria.o__Xanthomonadales.f__Xanthomonadaceae.g__Luteimonas	AC092835.1	0.24167	2.0609e-06
k__Archaea.p__Euryarchaeota.c__Halobacteria.o__Haloferacales.f__Haloferacaceae.g__Halolamina	AC092835.1	0.203543	6.8711e-05
k__Archaea.p__Euryarchaeota.c__Halobacteria.o__Haloferacales.f__Haloferacaceae.g__Halolamina	AC114490.2	-0.209387	4.17508e-05
k__Bacteria.p__Proteobacteria.c__Gammaproteobacteria.o__Xanthomonadales.f__Xanthomonadaceae.g__Luteimonas	AC135178.3	0.213538	2.90594e-05
k__Bacteria.p__Proteobacteria.c__Gammaproteobacteria.o__Xanthomonadales.f__Xanthomonadaceae.g__Luteimonas	ACAA1	0.258273	3.68372e-07
k__Bacteria.p__Proteobacteria.c__Gammaproteobacteria.o__Xanthomonadales.f__Xanthomonadaceae.g__Luteimonas	ACACB	0.247514	1.13986e-06
k__Bacteria.p__Proteobacteria.c__Gammaproteobacteria.o__Xanthomonadales.f__Xanthomonadaceae.g__Luteimonas	ACAD10	0.202754	7.34077e-05
k__Bacteria.p__Proteobacteria.c__Gammaproteobacteria.o__Xanthomonadales.f__Xanthomonadaceae.g__Luteimonas	ACAD8	0.224271	1.1015e-05
k__Bacteria.p__Proteobacteria.c__Gammaproteobacteria.o__Xanthomonadales.f__Xanthomonadaceae.g__Luteimonas	ACIN1	0.249159	9.62285e-07
k__Archaea.p__Euryarchaeota.c__Halobacteria.o__Haloferacales.f__Haloferacaceae.g__Halolamina	ACIN1	0.236812	3.33402e-06
k__Bacteria.p__Proteobacteria.c__Gammaproteobacteria.o__Xanthomonadales.f__Xanthomonadaceae.g__Luteimonas	ACLY	0.236282	3.51149e-06
k__Bacteria.p__Proteobacteria.c__Gammaproteobacteria.o__Xanthomonadales.f__Xanthomonadaceae.g__Luteimonas	ACO2	0.245431	1.41025e-06
k__Bacteria.p__Proteobacteria.c__Gammaproteobacteria.o__Xanthomonadales.f__Xanthomonadaceae.g__Luteimonas	ACOX3	0.203926	6.65277e-05
k__Bacteria.p__Proteobacteria.c__Gammaproteobacteria.o__Xanthomonadales.f__Xanthomonadaceae.g__Luteimonas	ACTN1	0.214651	2.63388e-05
k__Bacteria.p__Proteobacteria.c__Gammaproteobacteria.o__Xanthomonadales.f__Xanthomonadaceae.g__Luteimonas	ACTR8	0.307956	1.00478e-09
k__Archaea.p__Euryarchaeota.c__Halobacteria.o__Haloferacales.f__Haloferacaceae.g__Halolamina	ACVR1B	0.222259	1.32609e-05
k__Archaea.p__Euryarchaeota.c__Halobacteria.o__Haloferacales.f__Haloferacaceae.g__Halolamina	ACVR2B	0.228573	7.36587e-06
k__Bacteria.p__Proteobacteria.c__Gammaproteobacteria.o__Xanthomonadales.f__Xanthomonadaceae.g__Luteimonas	ACVRL1	0.208373	4.5566e-05
k__Bacteria.p__Proteobacteria.c__Gammaproteobacteria.o__Xanthomonadales.f__Xanthomonadaceae.g__Luteimonas	ACYP1	-0.214525	2.66322e-05
k__Bacteria.p__Proteobacteria.c__Gammaproteobacteria.o__Xanthomonadales.f__Xanthomonadaceae.g__Luteimonas	ACYP2	-0.225895	9.47159e-06
k__Bacteria.p__Proteobacteria.c__Gammaproteobacteria.o__Xanthomonadales.f__Xanthomonadaceae.g__Luteimonas	ADAMTS10	0.202604	7.43364e-05
k__Bacteria.p__Proteobacteria.c__Gammaproteobacteria.o__Xanthomonadales.f__Xanthomonadaceae.g__Luteimonas	ADAMTS13	0.226797	8.7052e-06
k__Bacteria.p__Proteobacteria.c__Gammaproteobacteria.o__Xanthomonadales.f__Xanthomonadaceae.g__Luteimonas	ADAMTSL4	0.233175	4.74794e-06
k__Bacteria.p__Proteobacteria.c__Gammaproteobacteria.o__Xanthomonadales.f__Xanthomonadaceae.g__Luteimonas	ADARB1	0.22324	1.21167e-05
k__Bacteria.p__Proteobacteria.c__Gammaproteobacteria.o__Xanthomonadales.f__Xanthomonadaceae.g__Luteimonas	ADCY3	0.205062	6.04439e-05
k__Archaea.p__Euryarchaeota.c__Halobacteria.o__Haloferacales.f__Haloferacaceae.g__Halolamina	ADCY5	0.227002	8.53983e-06
k__Bacteria.p__Proteobacteria.c__Gammaproteobacteria.o__Xanthomonadales.f__Xanthomonadaceae.g__Luteimonas	ADCY6	0.316598	3.1886e-10
k__Bacteria.p__Proteobacteria.c__Gammaproteobacteria.o__Xanthomonadales.f__Xanthomonadaceae.g__Luteimonas	ADCY7	0.301004	2.46284e-09
k__Bacteria.p__Proteobacteria.c__Gammaproteobacteria.o__Xanthomonadales.f__Xanthomonadaceae.g__Luteimonas	ADD1	0.236634	3.3929e-06
k__Bacteria.p__Proteobacteria.c__Gammaproteobacteria.o__Xanthomonadales.f__Xanthomonadaceae.g__Luteimonas	ADGRA2	0.255313	5.05192e-07
k__Archaea.p__Euryarchaeota.c__Halobacteria.o__Haloferacales.f__Haloferacaceae.g__Halolamina	ADNP	0.235527	3.78001e-06
k__Bacteria.p__Proteobacteria.c__Gammaproteobacteria.o__Xanthomonadales.f__Xanthomonadaceae.g__Luteimonas	AFF1	0.201667	8.03823e-05
k__Bacteria.p__Proteobacteria.c__Gammaproteobacteria.o__Xanthomonadales.f__Xanthomonadaceae.g__Luteimonas	AFF4	0.214498	2.66967e-05
k__Archaea.p__Euryarchaeota.c__Halobacteria.o__Haloferacales.f__Haloferacaceae.g__Halolamina	AFF4	0.215387	2.46729e-05
k__Bacteria.p__Proteobacteria.c__Gammaproteobacteria.o__Xanthomonadales.f__Xanthomonadaceae.g__Luteimonas	AGAP1	0.207217	5.03172e-05
k__Bacteria.p__Proteobacteria.c__Gammaproteobacteria.o__Xanthomonadales.f__Xanthomonadaceae.g__Luteimonas	AGAP3	0.207805	4.78428e-05
k__Archaea.p__Euryarchaeota.c__Halobacteria.o__Haloferacales.f__Haloferacaceae.g__Halolamina	AGAP4	0.266762	1.45661e-07
k__Bacteria.p__Proteobacteria.c__Gammaproteobacteria.o__Xanthomonadales.f__Xanthomonadaceae.g__Luteimonas	AGO1	0.243142	1.77781e-06
k__Bacteria.p__Proteobacteria.c__Gammaproteobacteria.o__Xanthomonadales.f__Xanthomonadaceae.g__Luteimonas	AGTPBP1	0.203038	7.16824e-05
k__Bacteria.p__Proteobacteria.c__Gammaproteobacteria.o__Xanthomonadales.f__Xanthomonadaceae.g__Luteimonas	AHCYL2	0.205497	5.82591e-05
k__Bacteria.p__Proteobacteria.c__Gammaproteobacteria.o__Xanthomonadales.f__Xanthomonadaceae.g__Luteimonas	AHDC1	0.272345	7.77387e-08
k__Bacteria.p__Proteobacteria.c__Gammaproteobacteria.o__Xanthomonadales.f__Xanthomonadaceae.g__Luteimonas	AHNAK	0.271784	8.28508e-08
k__Bacteria.p__Proteobacteria.c__Gammaproteobacteria.o__Xanthomonadales.f__Xanthomonadaceae.g__Luteimonas	AHNAK2	0.219105	1.7676e-05
k__Bacteria.p__Proteobacteria.c__Gammaproteobacteria.o__Xanthomonadales.f__Xanthomonadaceae.g__Luteimonas	AJUBA	0.236608	3.40154e-06
k__Archaea.p__Euryarchaeota.c__Halobacteria.o__Haloferacales.f__Haloferacaceae.g__Halolamina	AJUBA	0.224574	1.07104e-05
k__Bacteria.p__Proteobacteria.c__Gammaproteobacteria.o__Xanthomonadales.f__Xanthomonadaceae.g__Luteimonas	AKNA	0.274806	5.86746e-08
k__Bacteria.p__Proteobacteria.c__Gammaproteobacteria.o__Xanthomonadales.f__Xanthomonadaceae.g__Luteimonas	AKT2	0.23583	3.66994e-06
k__Bacteria.p__Proteobacteria.c__Gammaproteobacteria.o__Xanthomonadales.f__Xanthomonadaceae.g__Luteimonas	AL031708.1	-0.219359	1.72735e-05
k__Bacteria.p__Proteobacteria.c__Gammaproteobacteria.o__Xanthomonadales.f__Xanthomonadaceae.g__Luteimonas	AL121753.1	0.223977	1.13193e-05
k__Bacteria.p__Proteobacteria.c__Gammaproteobacteria.o__Xanthomonadales.f__Xanthomonadaceae.g__Luteimonas	AL121845.3	0.201229	8.33654e-05
k__Bacteria.p__Proteobacteria.c__Gammaproteobacteria.o__Xanthomonadales.f__Xanthomonadaceae.g__Luteimonas	AL591806.4	0.240679	2.27535e-06
k__Archaea.p__Euryarchaeota.c__Halobacteria.o__Haloferacales.f__Haloferacaceae.g__Halolamina	ALDH18A1	0.217995	1.95379e-05
k__Bacteria.p__Proteobacteria.c__Gammaproteobacteria.o__Xanthomonadales.f__Xanthomonadaceae.g__Luteimonas	ALG11	0.212456	3.19596e-05
k__Bacteria.p__Proteobacteria.c__Gammaproteobacteria.o__Xanthomonadales.f__Xanthomonadaceae.g__Luteimonas	ALG12	0.21817	1.92329e-05
k__Bacteria.p__Proteobacteria.c__Gammaproteobacteria.o__Xanthomonadales.f__Xanthomonadaceae.g__Luteimonas	ALMS1	0.241509	2.09451e-06
k__Archaea.p__Euryarchaeota.c__Halobacteria.o__Haloferacales.f__Haloferacaceae.g__Halolamina	ALMS1	0.291532	8.04607e-09
k__Bacteria.p__Proteobacteria.c__Gammaproteobacteria.o__Xanthomonadales.f__Xanthomonadaceae.g__Luteimonas	ALS2CL	0.232757	4.94293e-06
k__Bacteria.p__Proteobacteria.c__Gammaproteobacteria.o__Xanthomonadales.f__Xanthomonadaceae.g__Luteimonas	AMBRA1	0.334328	2.69016e-11
k__Archaea.p__Euryarchaeota.c__Halobacteria.o__Haloferacales.f__Haloferacaceae.g__Halolamina	AMBRA1	0.218253	1.90897e-05
k__Bacteria.p__Proteobacteria.c__Gammaproteobacteria.o__Xanthomonadales.f__Xanthomonadaceae.g__Luteimonas	AMER1	0.288291	1.19458e-08
k__Archaea.p__Euryarchaeota.c__Halobacteria.o__Haloferacales.f__Haloferacaceae.g__Halolamina	AMER1	0.227334	8.27759e-06
k__Bacteria.p__Proteobacteria.c__Gammaproteobacteria.o__Xanthomonadales.f__Xanthomonadaceae.g__Luteimonas	AMIGO1	0.207971	4.71683e-05
k__Bacteria.p__Proteobacteria.c__Gammaproteobacteria.o__Xanthomonadales.f__Xanthomonadaceae.g__Luteimonas	AMMECR1L	0.218137	1.92903e-05
k__Bacteria.p__Proteobacteria.c__Gammaproteobacteria.o__Xanthomonadales.f__Xanthomonadaceae.g__Luteimonas	AMOTL2	0.21723	2.09273e-05
k__Bacteria.p__Proteobacteria.c__Gammaproteobacteria.o__Xanthomonadales.f__Xanthomonadaceae.g__Luteimonas	AMPD2	0.281341	2.74219e-08
k__Bacteria.p__Proteobacteria.c__Gammaproteobacteria.o__Xanthomonadales.f__Xanthomonadaceae.g__Luteimonas	AMPD3	0.212844	3.08914e-05
k__Archaea.p__Euryarchaeota.c__Halobacteria.o__Haloferacales.f__Haloferacaceae.g__Halolamina	ANAPC1	0.204465	6.35745e-05
k__Bacteria.p__Proteobacteria.c__Gammaproteobacteria.o__Xanthomonadales.f__Xanthomonadaceae.g__Luteimonas	ANAPC2	0.281966	2.54685e-08
k__Bacteria.p__Proteobacteria.c__Gammaproteobacteria.o__Xanthomonadales.f__Xanthomonadaceae.g__Luteimonas	ANKFY1	0.224333	1.09525e-05
k__Archaea.p__Euryarchaeota.c__Halobacteria.o__Haloferacales.f__Haloferacaceae.g__Halolamina	ANKMY1	0.25952	3.22092e-07
k__Archaea.p__Euryarchaeota.c__Halobacteria.o__Haloferacales.f__Haloferacaceae.g__Halolamina	ANKRD11	0.238145	2.92482e-06
k__Bacteria.p__Proteobacteria.c__Gammaproteobacteria.o__Xanthomonadales.f__Xanthomonadaceae.g__Luteimonas	ANKRD13A	0.21447	2.67632e-05
k__Bacteria.p__Proteobacteria.c__Gammaproteobacteria.o__Xanthomonadales.f__Xanthomonadaceae.g__Luteimonas	ANKRD17	0.205952	5.60484e-05
k__Archaea.p__Euryarchaeota.c__Halobacteria.o__Haloferacales.f__Haloferacaceae.g__Halolamina	ANKRD42	0.211294	3.53792e-05
k__Archaea.p__Euryarchaeota.c__Halobacteria.o__Haloferacales.f__Haloferacaceae.g__Halolamina	ANKRD45	0.267231	1.38245e-07
k__Bacteria.p__Proteobacteria.c__Gammaproteobacteria.o__Xanthomonadales.f__Xanthomonadaceae.g__Luteimonas	ANKRD50	0.206928	5.15748e-05
k__Archaea.p__Euryarchaeota.c__Halobacteria.o__Haloferacales.f__Haloferacaceae.g__Halolamina	ANKRD50	0.202854	7.27962e-05
k__Bacteria.p__Proteobacteria.c__Gammaproteobacteria.o__Xanthomonadales.f__Xanthomonadaceae.g__Luteimonas	ANKRD52	0.294428	5.62852e-09
k__Bacteria.p__Proteobacteria.c__Gammaproteobacteria.o__Xanthomonadales.f__Xanthomonadaceae.g__Luteimonas	ANKS1A	0.242264	1.94187e-06
k__Archaea.p__Euryarchaeota.c__Halobacteria.o__Haloferacales.f__Haloferacaceae.g__Halolamina	ANKS1A	0.230199	6.31356e-06
k__Bacteria.p__Proteobacteria.c__Gammaproteobacteria.o__Xanthomonadales.f__Xanthomonadaceae.g__Luteimonas	ANKS6	0.240745	2.26038e-06
k__Archaea.p__Euryarchaeota.c__Halobacteria.o__Haloferacales.f__Haloferacaceae.g__Halolamina	ANKS6	0.218638	1.8438e-05
k__Archaea.p__Euryarchaeota.c__Halobacteria.o__Haloferacales.f__Haloferacaceae.g__Halolamina	ANKZF1	0.223246	1.21096e-05
k__Bacteria.p__Proteobacteria.c__Gammaproteobacteria.o__Xanthomonadales.f__Xanthomonadaceae.g__Luteimonas	ANO10	0.214439	2.68374e-05
k__Bacteria.p__Proteobacteria.c__Gammaproteobacteria.o__Xanthomonadales.f__Xanthomonadaceae.g__Luteimonas	AP1B1	0.241426	2.11199e-06
k__Bacteria.p__Proteobacteria.c__Gammaproteobacteria.o__Xanthomonadales.f__Xanthomonadaceae.g__Luteimonas	AP1G1	0.224062	1.12304e-05
k__Bacteria.p__Proteobacteria.c__Gammaproteobacteria.o__Xanthomonadales.f__Xanthomonadaceae.g__Luteimonas	AP2A1	0.244889	1.49005e-06
k__Bacteria.p__Proteobacteria.c__Gammaproteobacteria.o__Xanthomonadales.f__Xanthomonadaceae.g__Luteimonas	AP2A2	0.208025	4.69493e-05
k__Bacteria.p__Proteobacteria.c__Gammaproteobacteria.o__Xanthomonadales.f__Xanthomonadaceae.g__Luteimonas	AP2B1	0.21391	2.81218e-05
k__Bacteria.p__Proteobacteria.c__Gammaproteobacteria.o__Xanthomonadales.f__Xanthomonadaceae.g__Luteimonas	AP3D1	0.227053	8.49869e-06
k__Bacteria.p__Proteobacteria.c__Gammaproteobacteria.o__Xanthomonadales.f__Xanthomonadaceae.g__Luteimonas	AP5B1	0.221875	1.37361e-05
k__Bacteria.p__Proteobacteria.c__Gammaproteobacteria.o__Xanthomonadales.f__Xanthomonadaceae.g__Luteimonas	AP5Z1	0.234288	4.26378e-06
k__Bacteria.p__Proteobacteria.c__Gammaproteobacteria.o__Xanthomonadales.f__Xanthomonadaceae.g__Luteimonas	APAF1	0.255014	5.21445e-07
k__Archaea.p__Euryarchaeota.c__Halobacteria.o__Haloferacales.f__Haloferacaceae.g__Halolamina	APAF1	0.214953	2.56428e-05
k__Bacteria.p__Proteobacteria.c__Gammaproteobacteria.o__Xanthomonadales.f__Xanthomonadaceae.g__Luteimonas	APBB1	0.216055	2.32466e-05
k__Bacteria.p__Proteobacteria.c__Gammaproteobacteria.o__Xanthomonadales.f__Xanthomonadaceae.g__Luteimonas	APC	0.225845	9.51535e-06
k__Bacteria.p__Proteobacteria.c__Gammaproteobacteria.o__Xanthomonadales.f__Xanthomonadaceae.g__Luteimonas	APC2	0.249915	8.89785e-07
k__Bacteria.p__Proteobacteria.c__Gammaproteobacteria.o__Xanthomonadales.f__Xanthomonadaceae.g__Luteimonas	APEH	0.228055	7.73488e-06
k__Archaea.p__Euryarchaeota.c__Halobacteria.o__Haloferacales.f__Haloferacaceae.g__Halolamina	APOC1	-0.249762	9.04042e-07
k__Bacteria.p__Proteobacteria.c__Gammaproteobacteria.o__Xanthomonadales.f__Xanthomonadaceae.g__Luteimonas	ARAP1	0.330256	4.81476e-11
k__Archaea.p__Euryarchaeota.c__Halobacteria.o__Haloferacales.f__Haloferacaceae.g__Halolamina	ARAP1	0.213262	2.97747e-05
k__Bacteria.p__Proteobacteria.c__Gammaproteobacteria.o__Xanthomonadales.f__Xanthomonadaceae.g__Luteimonas	ARFGAP1	0.216708	2.193e-05
k__Bacteria.p__Proteobacteria.c__Gammaproteobacteria.o__Xanthomonadales.f__Xanthomonadaceae.g__Luteimonas	ARFGAP2	0.258471	3.60616e-07
k__Archaea.p__Euryarchaeota.c__Halobacteria.o__Haloferacales.f__Haloferacaceae.g__Halolamina	ARHGAP15	-0.205706	5.72326e-05
k__Bacteria.p__Proteobacteria.c__Gammaproteobacteria.o__Xanthomonadales.f__Xanthomonadaceae.g__Luteimonas	ARHGAP22	0.221571	1.41242e-05
k__Bacteria.p__Proteobacteria.c__Gammaproteobacteria.o__Xanthomonadales.f__Xanthomonadaceae.g__Luteimonas	ARHGAP27	0.205065	6.04303e-05
k__Bacteria.p__Proteobacteria.c__Gammaproteobacteria.o__Xanthomonadales.f__Xanthomonadaceae.g__Luteimonas	ARHGAP31	0.216625	2.20936e-05
k__Bacteria.p__Proteobacteria.c__Gammaproteobacteria.o__Xanthomonadales.f__Xanthomonadaceae.g__Luteimonas	ARHGAP35	0.233041	4.80938e-06
k__Bacteria.p__Proteobacteria.c__Gammaproteobacteria.o__Xanthomonadales.f__Xanthomonadaceae.g__Luteimonas	ARHGAP39	0.225878	9.48657e-06
k__Archaea.p__Euryarchaeota.c__Halobacteria.o__Haloferacales.f__Haloferacaceae.g__Halolamina	ARHGAP39	0.207469	4.92413e-05
k__Bacteria.p__Proteobacteria.c__Gammaproteobacteria.o__Xanthomonadales.f__Xanthomonadaceae.g__Luteimonas	ARHGEF1	0.211881	3.36127e-05
k__Bacteria.p__Proteobacteria.c__Gammaproteobacteria.o__Xanthomonadales.f__Xanthomonadaceae.g__Luteimonas	ARHGEF10L	0.310579	7.11965e-10
k__Bacteria.p__Proteobacteria.c__Gammaproteobacteria.o__Xanthomonadales.f__Xanthomonadaceae.g__Luteimonas	ARHGEF11	0.277005	4.55198e-08
k__Archaea.p__Euryarchaeota.c__Halobacteria.o__Haloferacales.f__Haloferacaceae.g__Halolamina	ARHGEF11	0.238983	2.6926e-06
k__Bacteria.p__Proteobacteria.c__Gammaproteobacteria.o__Xanthomonadales.f__Xanthomonadaceae.g__Luteimonas	ARHGEF15	0.232394	5.11841e-06
k__Bacteria.p__Proteobacteria.c__Gammaproteobacteria.o__Xanthomonadales.f__Xanthomonadaceae.g__Luteimonas	ARHGEF17	0.298991	3.1787e-09
k__Archaea.p__Euryarchaeota.c__Halobacteria.o__Haloferacales.f__Haloferacaceae.g__Halolamina	ARHGEF17	0.208534	4.49405e-05
k__Bacteria.p__Proteobacteria.c__Gammaproteobacteria.o__Xanthomonadales.f__Xanthomonadaceae.g__Luteimonas	ARHGEF18	0.266124	1.56364e-07
k__Bacteria.p__Proteobacteria.c__Gammaproteobacteria.o__Xanthomonadales.f__Xanthomonadaceae.g__Luteimonas	ARHGEF19	0.207111	5.07734e-05
k__Bacteria.p__Proteobacteria.c__Gammaproteobacteria.o__Xanthomonadales.f__Xanthomonadaceae.g__Luteimonas	ARHGEF40	0.294936	5.2843e-09
k__Bacteria.p__Proteobacteria.c__Gammaproteobacteria.o__Xanthomonadales.f__Xanthomonadaceae.g__Luteimonas	ARHGEF7	0.226923	8.60313e-06
k__Bacteria.p__Proteobacteria.c__Gammaproteobacteria.o__Xanthomonadales.f__Xanthomonadaceae.g__Luteimonas	ARID1B	0.252777	6.60148e-07
k__Bacteria.p__Proteobacteria.c__Gammaproteobacteria.o__Xanthomonadales.f__Xanthomonadaceae.g__Luteimonas	ARIH2	0.260977	2.75086e-07
k__Bacteria.p__Proteobacteria.c__Gammaproteobacteria.o__Xanthomonadales.f__Xanthomonadaceae.g__Luteimonas	ARL10	0.206315	5.4345e-05
k__Archaea.p__Euryarchaeota.c__Halobacteria.o__Haloferacales.f__Haloferacaceae.g__Halolamina	ARMC3	0.212409	3.20926e-05
k__Archaea.p__Euryarchaeota.c__Halobacteria.o__Haloferacales.f__Haloferacaceae.g__Halolamina	ARMC4	0.2113	3.53597e-05
k__Bacteria.p__Proteobacteria.c__Gammaproteobacteria.o__Xanthomonadales.f__Xanthomonadaceae.g__Luteimonas	ARMC5	0.261097	2.71501e-07
k__Archaea.p__Euryarchaeota.c__Halobacteria.o__Haloferacales.f__Haloferacaceae.g__Halolamina	ARMC9	0.224607	1.06776e-05
k__Bacteria.p__Proteobacteria.c__Gammaproteobacteria.o__Xanthomonadales.f__Xanthomonadaceae.g__Luteimonas	ARMH3	0.252141	7.05637e-07
k__Bacteria.p__Proteobacteria.c__Gammaproteobacteria.o__Xanthomonadales.f__Xanthomonadaceae.g__Luteimonas	ARNT	0.247998	1.08456e-06
k__Archaea.p__Euryarchaeota.c__Halobacteria.o__Haloferacales.f__Haloferacaceae.g__Halolamina	ARNT2	0.208546	4.48906e-05
k__Bacteria.p__Proteobacteria.c__Gammaproteobacteria.o__Xanthomonadales.f__Xanthomonadaceae.g__Luteimonas	ARVCF	0.209817	4.02249e-05
k__Bacteria.p__Proteobacteria.c__Gammaproteobacteria.o__Xanthomonadales.f__Xanthomonadaceae.g__Luteimonas	ASAP3	0.218434	1.87807e-05
k__Bacteria.p__Proteobacteria.c__Gammaproteobacteria.o__Xanthomonadales.f__Xanthomonadaceae.g__Luteimonas	ASB1	0.236601	3.40383e-06
k__Archaea.p__Euryarchaeota.c__Halobacteria.o__Haloferacales.f__Haloferacaceae.g__Halolamina	ASB1	0.20482	6.16949e-05
k__Bacteria.p__Proteobacteria.c__Gammaproteobacteria.o__Xanthomonadales.f__Xanthomonadaceae.g__Luteimonas	ASB3	-0.284398	1.908e-08
k__Bacteria.p__Proteobacteria.c__Gammaproteobacteria.o__Xanthomonadales.f__Xanthomonadaceae.g__Luteimonas	ASH1L	0.252218	7.0004e-07
k__Archaea.p__Euryarchaeota.c__Halobacteria.o__Haloferacales.f__Haloferacaceae.g__Halolamina	ASH1L	0.267405	1.35593e-07
k__Bacteria.p__Proteobacteria.c__Gammaproteobacteria.o__Xanthomonadales.f__Xanthomonadaceae.g__Luteimonas	ASXL1	0.228472	7.4368e-06
k__Bacteria.p__Proteobacteria.c__Gammaproteobacteria.o__Xanthomonadales.f__Xanthomonadaceae.g__Luteimonas	ASXL2	0.235094	3.94283e-06
k__Archaea.p__Euryarchaeota.c__Halobacteria.o__Haloferacales.f__Haloferacaceae.g__Halolamina	ATAD2B	0.211496	3.47619e-05
k__Archaea.p__Euryarchaeota.c__Halobacteria.o__Haloferacales.f__Haloferacaceae.g__Halolamina	ATF7IP	0.250053	8.77188e-07
k__Bacteria.p__Proteobacteria.c__Gammaproteobacteria.o__Xanthomonadales.f__Xanthomonadaceae.g__Luteimonas	ATG2A	0.344346	6.19105e-12
k__Bacteria.p__Proteobacteria.c__Gammaproteobacteria.o__Xanthomonadales.f__Xanthomonadaceae.g__Luteimonas	ATG7	0.248628	1.01652e-06
k__Bacteria.p__Proteobacteria.c__Gammaproteobacteria.o__Xanthomonadales.f__Xanthomonadaceae.g__Luteimonas	ATG9A	0.252834	6.56235e-07
k__Archaea.p__Euryarchaeota.c__Halobacteria.o__Haloferacales.f__Haloferacaceae.g__Halolamina	ATG9A	0.235157	3.91877e-06
k__Archaea.p__Euryarchaeota.c__Halobacteria.o__Haloferacales.f__Haloferacaceae.g__Halolamina	ATM	0.212663	3.13843e-05
k__Bacteria.p__Proteobacteria.c__Gammaproteobacteria.o__Xanthomonadales.f__Xanthomonadaceae.g__Luteimonas	ATOX1	-0.222637	1.28079e-05
k__Archaea.p__Euryarchaeota.c__Halobacteria.o__Haloferacales.f__Haloferacaceae.g__Halolamina	ATOX1	-0.20404	6.58942e-05
k__Bacteria.p__Proteobacteria.c__Gammaproteobacteria.o__Xanthomonadales.f__Xanthomonadaceae.g__Luteimonas	ATP13A2	0.221084	1.47659e-05
k__Archaea.p__Euryarchaeota.c__Halobacteria.o__Haloferacales.f__Haloferacaceae.g__Halolamina	ATP2B4	0.238428	2.84447e-06
k__Bacteria.p__Proteobacteria.c__Gammaproteobacteria.o__Xanthomonadales.f__Xanthomonadaceae.g__Luteimonas	ATP5F1E	-0.286243	1.52959e-08
k__Archaea.p__Euryarchaeota.c__Halobacteria.o__Haloferacales.f__Haloferacaceae.g__Halolamina	ATP5F1E	-0.218645	1.84266e-05
k__Bacteria.p__Proteobacteria.c__Gammaproteobacteria.o__Xanthomonadales.f__Xanthomonadaceae.g__Luteimonas	ATP5IF1	-0.21348	2.921e-05
k__Bacteria.p__Proteobacteria.c__Gammaproteobacteria.o__Xanthomonadales.f__Xanthomonadaceae.g__Luteimonas	ATP5MC1	-0.224894	1.03964e-05
k__Bacteria.p__Proteobacteria.c__Gammaproteobacteria.o__Xanthomonadales.f__Xanthomonadaceae.g__Luteimonas	ATP5MC2	-0.20781	4.78248e-05
k__Bacteria.p__Proteobacteria.c__Gammaproteobacteria.o__Xanthomonadales.f__Xanthomonadaceae.g__Luteimonas	ATP5MD	-0.292967	6.74381e-09
k__Bacteria.p__Proteobacteria.c__Gammaproteobacteria.o__Xanthomonadales.f__Xanthomonadaceae.g__Luteimonas	ATP5ME	-0.280506	3.0252e-08
k__Bacteria.p__Proteobacteria.c__Gammaproteobacteria.o__Xanthomonadales.f__Xanthomonadaceae.g__Luteimonas	ATP5MF	-0.263679	2.04788e-07
k__Bacteria.p__Proteobacteria.c__Gammaproteobacteria.o__Xanthomonadales.f__Xanthomonadaceae.g__Luteimonas	ATP5MG	-0.274012	6.42653e-08
k__Archaea.p__Euryarchaeota.c__Halobacteria.o__Haloferacales.f__Haloferacaceae.g__Halolamina	ATP5MGL	-0.228525	7.39907e-06
k__Bacteria.p__Proteobacteria.c__Gammaproteobacteria.o__Xanthomonadales.f__Xanthomonadaceae.g__Luteimonas	ATP5MPL	-0.248389	1.04183e-06
k__Bacteria.p__Proteobacteria.c__Gammaproteobacteria.o__Xanthomonadales.f__Xanthomonadaceae.g__Luteimonas	ATP5PD	-0.254363	5.58632e-07
k__Bacteria.p__Proteobacteria.c__Gammaproteobacteria.o__Xanthomonadales.f__Xanthomonadaceae.g__Luteimonas	ATP6V0A1	0.202267	7.64601e-05
k__Bacteria.p__Proteobacteria.c__Gammaproteobacteria.o__Xanthomonadales.f__Xanthomonadaceae.g__Luteimonas	ATP9A	0.210137	3.9124e-05
k__Bacteria.p__Proteobacteria.c__Gammaproteobacteria.o__Xanthomonadales.f__Xanthomonadaceae.g__Luteimonas	ATRIP	0.2182	1.91803e-05
k__Bacteria.p__Proteobacteria.c__Gammaproteobacteria.o__Xanthomonadales.f__Xanthomonadaceae.g__Luteimonas	ATRN	0.222951	1.24433e-05
k__Bacteria.p__Proteobacteria.c__Gammaproteobacteria.o__Xanthomonadales.f__Xanthomonadaceae.g__Luteimonas	ATXN1L	0.30618	1.26623e-09
k__Bacteria.p__Proteobacteria.c__Gammaproteobacteria.o__Xanthomonadales.f__Xanthomonadaceae.g__Luteimonas	ATXN2L	0.207183	5.0464e-05
k__Archaea.p__Euryarchaeota.c__Halobacteria.o__Haloferacales.f__Haloferacaceae.g__Halolamina	ATXN2L	0.223309	1.20391e-05
k__Bacteria.p__Proteobacteria.c__Gammaproteobacteria.o__Xanthomonadales.f__Xanthomonadaceae.g__Luteimonas	ATXN3L	-0.211053	3.61316e-05
k__Bacteria.p__Proteobacteria.c__Gammaproteobacteria.o__Xanthomonadales.f__Xanthomonadaceae.g__Luteimonas	ATXN7L2	0.202296	7.62776e-05
k__Bacteria.p__Proteobacteria.c__Gammaproteobacteria.o__Xanthomonadales.f__Xanthomonadaceae.g__Luteimonas	ATXN7L3	0.206733	5.24418e-05
k__Archaea.p__Euryarchaeota.c__Halobacteria.o__Haloferacales.f__Haloferacaceae.g__Halolamina	ATXN7L3B	0.203824	6.71022e-05
k__Bacteria.p__Proteobacteria.c__Gammaproteobacteria.o__Xanthomonadales.f__Xanthomonadaceae.g__Luteimonas	B3GALNT2	0.275266	5.56513e-08
k__Archaea.p__Euryarchaeota.c__Halobacteria.o__Haloferacales.f__Haloferacaceae.g__Halolamina	B3GALNT2	0.209484	4.14008e-05
k__Bacteria.p__Proteobacteria.c__Gammaproteobacteria.o__Xanthomonadales.f__Xanthomonadaceae.g__Luteimonas	B3GNT9	0.211954	3.33974e-05
k__Bacteria.p__Proteobacteria.c__Gammaproteobacteria.o__Xanthomonadales.f__Xanthomonadaceae.g__Luteimonas	BAHD1	0.329171	5.61467e-11
k__Bacteria.p__Proteobacteria.c__Gammaproteobacteria.o__Xanthomonadales.f__Xanthomonadaceae.g__Luteimonas	BANF1	-0.245587	1.38803e-06
k__Bacteria.p__Proteobacteria.c__Gammaproteobacteria.o__Xanthomonadales.f__Xanthomonadaceae.g__Luteimonas	BAP1	0.359416	6.13996e-13
k__Bacteria.p__Proteobacteria.c__Gammaproteobacteria.o__Xanthomonadales.f__Xanthomonadaceae.g__Luteimonas	BAZ2A	0.245781	1.36079e-06
k__Bacteria.p__Proteobacteria.c__Gammaproteobacteria.o__Xanthomonadales.f__Xanthomonadaceae.g__Luteimonas	BCAR1	0.315198	3.84994e-10
k__Archaea.p__Euryarchaeota.c__Halobacteria.o__Haloferacales.f__Haloferacaceae.g__Halolamina	BCL7A	0.219981	1.6326e-05
k__Archaea.p__Euryarchaeota.c__Halobacteria.o__Haloferacales.f__Haloferacaceae.g__Halolamina	BCL9	0.289281	1.05937e-08
k__Bacteria.p__Proteobacteria.c__Gammaproteobacteria.o__Xanthomonadales.f__Xanthomonadaceae.g__Luteimonas	BCL9L	0.321282	1.68536e-10
k__Bacteria.p__Proteobacteria.c__Gammaproteobacteria.o__Xanthomonadales.f__Xanthomonadaceae.g__Luteimonas	BCOR	0.233015	4.82174e-06
k__Archaea.p__Euryarchaeota.c__Halobacteria.o__Haloferacales.f__Haloferacaceae.g__Halolamina	BCOR	0.250998	7.95125e-07
k__Bacteria.p__Proteobacteria.c__Gammaproteobacteria.o__Xanthomonadales.f__Xanthomonadaceae.g__Luteimonas	BCORL1	0.213775	2.84601e-05
k__Archaea.p__Euryarchaeota.c__Halobacteria.o__Haloferacales.f__Haloferacaceae.g__Halolamina	BCORL1	0.216613	2.21168e-05
k__Bacteria.p__Proteobacteria.c__Gammaproteobacteria.o__Xanthomonadales.f__Xanthomonadaceae.g__Luteimonas	BCR	0.24836	1.04495e-06
k__Bacteria.p__Proteobacteria.c__Gammaproteobacteria.o__Xanthomonadales.f__Xanthomonadaceae.g__Luteimonas	BECN1	0.226022	9.35976e-06
k__Archaea.p__Euryarchaeota.c__Halobacteria.o__Haloferacales.f__Haloferacaceae.g__Halolamina	BEND7	0.204162	6.52197e-05
k__Bacteria.p__Proteobacteria.c__Gammaproteobacteria.o__Xanthomonadales.f__Xanthomonadaceae.g__Luteimonas	BET1L	0.209075	4.2892e-05
k__Archaea.p__Euryarchaeota.c__Halobacteria.o__Haloferacales.f__Haloferacaceae.g__Halolamina	BICD1	0.259826	3.11602e-07
k__Bacteria.p__Proteobacteria.c__Gammaproteobacteria.o__Xanthomonadales.f__Xanthomonadaceae.g__Luteimonas	BICD2	0.257658	3.93448e-07
k__Bacteria.p__Proteobacteria.c__Gammaproteobacteria.o__Xanthomonadales.f__Xanthomonadaceae.g__Luteimonas	BICRA	0.243653	1.68852e-06
k__Archaea.p__Euryarchaeota.c__Halobacteria.o__Haloferacales.f__Haloferacaceae.g__Halolamina	BIRC6	0.203031	7.17245e-05
k__Archaea.p__Euryarchaeota.c__Halobacteria.o__Haloferacales.f__Haloferacaceae.g__Halolamina	BLACAT1	0.230198	6.31409e-06
k__Bacteria.p__Proteobacteria.c__Gammaproteobacteria.o__Xanthomonadales.f__Xanthomonadaceae.g__Luteimonas	BLOC1S1	-0.292204	7.40812e-09
k__Archaea.p__Euryarchaeota.c__Halobacteria.o__Haloferacales.f__Haloferacaceae.g__Halolamina	BMP7	0.236843	3.3239e-06
k__Bacteria.p__Proteobacteria.c__Gammaproteobacteria.o__Xanthomonadales.f__Xanthomonadaceae.g__Luteimonas	BMP8A	0.281583	2.66496e-08
k__Archaea.p__Euryarchaeota.c__Halobacteria.o__Haloferacales.f__Haloferacaceae.g__Halolamina	BMPR1A	0.212698	3.12877e-05
k__Archaea.p__Euryarchaeota.c__Halobacteria.o__Haloferacales.f__Haloferacaceae.g__Halolamina	BMPR1B	0.221423	1.43155e-05
k__Archaea.p__Euryarchaeota.c__Halobacteria.o__Haloferacales.f__Haloferacaceae.g__Halolamina	BMS1	0.302171	2.12224e-09
k__Bacteria.p__Proteobacteria.c__Gammaproteobacteria.o__Xanthomonadales.f__Xanthomonadaceae.g__Luteimonas	BOLA3	-0.329494	5.36372e-11
k__Archaea.p__Euryarchaeota.c__Halobacteria.o__Haloferacales.f__Haloferacaceae.g__Halolamina	BPTF	0.228061	7.73042e-06
k__Bacteria.p__Proteobacteria.c__Gammaproteobacteria.o__Xanthomonadales.f__Xanthomonadaceae.g__Luteimonas	BRAT1	0.222931	1.24665e-05
k__Bacteria.p__Proteobacteria.c__Gammaproteobacteria.o__Xanthomonadales.f__Xanthomonadaceae.g__Luteimonas	BRD1	0.232695	4.9727e-06
k__Archaea.p__Euryarchaeota.c__Halobacteria.o__Haloferacales.f__Haloferacaceae.g__Halolamina	BRD1	0.200749	8.67577e-05
k__Archaea.p__Euryarchaeota.c__Halobacteria.o__Haloferacales.f__Haloferacaceae.g__Halolamina	BRD2	0.210176	3.89936e-05
k__Bacteria.p__Proteobacteria.c__Gammaproteobacteria.o__Xanthomonadales.f__Xanthomonadaceae.g__Luteimonas	BRD3	0.265005	1.76965e-07
k__Archaea.p__Euryarchaeota.c__Halobacteria.o__Haloferacales.f__Haloferacaceae.g__Halolamina	BRD3	0.226636	8.83758e-06
k__Bacteria.p__Proteobacteria.c__Gammaproteobacteria.o__Xanthomonadales.f__Xanthomonadaceae.g__Luteimonas	BRF1	0.21335	2.95454e-05
k__Bacteria.p__Proteobacteria.c__Gammaproteobacteria.o__Xanthomonadales.f__Xanthomonadaceae.g__Luteimonas	BRF2	0.200321	8.98882e-05
k__Archaea.p__Euryarchaeota.c__Halobacteria.o__Haloferacales.f__Haloferacaceae.g__Halolamina	BRI3	-0.204786	6.18708e-05
k__Bacteria.p__Proteobacteria.c__Gammaproteobacteria.o__Xanthomonadales.f__Xanthomonadaceae.g__Luteimonas	BRIX1	-0.244653	1.52608e-06
k__Bacteria.p__Proteobacteria.c__Gammaproteobacteria.o__Xanthomonadales.f__Xanthomonadaceae.g__Luteimonas	BRPF1	0.302999	1.90863e-09
k__Bacteria.p__Proteobacteria.c__Gammaproteobacteria.o__Xanthomonadales.f__Xanthomonadaceae.g__Luteimonas	BTAF1	0.21973	1.67028e-05
k__Bacteria.p__Proteobacteria.c__Gammaproteobacteria.o__Xanthomonadales.f__Xanthomonadaceae.g__Luteimonas	BTBD7	0.218996	1.78515e-05
k__Bacteria.p__Proteobacteria.c__Gammaproteobacteria.o__Xanthomonadales.f__Xanthomonadaceae.g__Luteimonas	BTBD9	0.276716	4.70722e-08
k__Archaea.p__Euryarchaeota.c__Halobacteria.o__Haloferacales.f__Haloferacaceae.g__Halolamina	BTBD9	0.244239	1.59149e-06
k__Bacteria.p__Proteobacteria.c__Gammaproteobacteria.o__Xanthomonadales.f__Xanthomonadaceae.g__Luteimonas	BTRC	0.258564	3.57032e-07
k__Archaea.p__Euryarchaeota.c__Halobacteria.o__Haloferacales.f__Haloferacaceae.g__Halolamina	BTRC	0.268051	1.26164e-07
k__Archaea.p__Euryarchaeota.c__Halobacteria.o__Haloferacales.f__Haloferacaceae.g__Halolamina	C10orf95	0.21747	2.04825e-05
k__Bacteria.p__Proteobacteria.c__Gammaproteobacteria.o__Xanthomonadales.f__Xanthomonadaceae.g__Luteimonas	C11orf1	-0.244271	1.58632e-06
k__Bacteria.p__Proteobacteria.c__Gammaproteobacteria.o__Xanthomonadales.f__Xanthomonadaceae.g__Luteimonas	C11orf95	0.219764	1.66522e-05
k__Bacteria.p__Proteobacteria.c__Gammaproteobacteria.o__Xanthomonadales.f__Xanthomonadaceae.g__Luteimonas	C11orf98	-0.201459	8.17904e-05
k__Bacteria.p__Proteobacteria.c__Gammaproteobacteria.o__Xanthomonadales.f__Xanthomonadaceae.g__Luteimonas	C12orf49	0.227374	8.2467e-06
k__Bacteria.p__Proteobacteria.c__Gammaproteobacteria.o__Xanthomonadales.f__Xanthomonadaceae.g__Luteimonas	C12orf57	-0.231288	5.6907e-06
k__Bacteria.p__Proteobacteria.c__Gammaproteobacteria.o__Xanthomonadales.f__Xanthomonadaceae.g__Luteimonas	C15orf39	0.233804	4.46831e-06
k__Archaea.p__Euryarchaeota.c__Halobacteria.o__Haloferacales.f__Haloferacaceae.g__Halolamina	C15orf48	-0.226694	8.78981e-06
k__Bacteria.p__Proteobacteria.c__Gammaproteobacteria.o__Xanthomonadales.f__Xanthomonadaceae.g__Luteimonas	C16orf46	0.200683	8.72331e-05
k__Archaea.p__Euryarchaeota.c__Halobacteria.o__Haloferacales.f__Haloferacaceae.g__Halolamina	C16orf46	0.253905	5.8631e-07
k__Bacteria.p__Proteobacteria.c__Gammaproteobacteria.o__Xanthomonadales.f__Xanthomonadaceae.g__Luteimonas	C16orf58	0.233931	4.41344e-06
k__Bacteria.p__Proteobacteria.c__Gammaproteobacteria.o__Xanthomonadales.f__Xanthomonadaceae.g__Luteimonas	C17orf113	0.241522	2.09175e-06
k__Archaea.p__Euryarchaeota.c__Halobacteria.o__Haloferacales.f__Haloferacaceae.g__Halolamina	C17orf113	0.214882	2.58039e-05
k__Bacteria.p__Proteobacteria.c__Gammaproteobacteria.o__Xanthomonadales.f__Xanthomonadaceae.g__Luteimonas	C18orf21	-0.248998	9.78345e-07
k__Bacteria.p__Proteobacteria.c__Gammaproteobacteria.o__Xanthomonadales.f__Xanthomonadaceae.g__Luteimonas	C19orf71	0.245901	1.34426e-06
k__Archaea.p__Euryarchaeota.c__Halobacteria.o__Haloferacales.f__Haloferacaceae.g__Halolamina	C1orf162	-0.202359	7.58788e-05
k__Bacteria.p__Proteobacteria.c__Gammaproteobacteria.o__Xanthomonadales.f__Xanthomonadaceae.g__Luteimonas	C20orf194	0.200655	8.74374e-05
k__Archaea.p__Euryarchaeota.c__Halobacteria.o__Haloferacales.f__Haloferacaceae.g__Halolamina	C2CD3	0.242446	1.90682e-06
k__Bacteria.p__Proteobacteria.c__Gammaproteobacteria.o__Xanthomonadales.f__Xanthomonadaceae.g__Luteimonas	C3orf18	0.299232	3.08346e-09
k__Archaea.p__Euryarchaeota.c__Halobacteria.o__Haloferacales.f__Haloferacaceae.g__Halolamina	C6orf118	0.224042	1.12516e-05
k__Bacteria.p__Proteobacteria.c__Gammaproteobacteria.o__Xanthomonadales.f__Xanthomonadaceae.g__Luteimonas	C6orf226	-0.203632	6.8194e-05
k__Bacteria.p__Proteobacteria.c__Gammaproteobacteria.o__Xanthomonadales.f__Xanthomonadaceae.g__Luteimonas	CABIN1	0.235537	3.7766e-06
k__Bacteria.p__Proteobacteria.c__Gammaproteobacteria.o__Xanthomonadales.f__Xanthomonadaceae.g__Luteimonas	CACFD1	0.314746	4.09083e-10
k__Archaea.p__Euryarchaeota.c__Halobacteria.o__Haloferacales.f__Haloferacaceae.g__Halolamina	CACNA2D2	0.225138	1.0164e-05
k__Bacteria.p__Proteobacteria.c__Gammaproteobacteria.o__Xanthomonadales.f__Xanthomonadaceae.g__Luteimonas	CAD	0.256426	4.48804e-07
k__Archaea.p__Euryarchaeota.c__Halobacteria.o__Haloferacales.f__Haloferacaceae.g__Halolamina	CAD	0.215394	2.46569e-05
k__Bacteria.p__Proteobacteria.c__Gammaproteobacteria.o__Xanthomonadales.f__Xanthomonadaceae.g__Luteimonas	CALM2	-0.215239	2.49988e-05
k__Bacteria.p__Proteobacteria.c__Gammaproteobacteria.o__Xanthomonadales.f__Xanthomonadaceae.g__Luteimonas	CAMK1	0.245732	1.36771e-06
k__Archaea.p__Euryarchaeota.c__Halobacteria.o__Haloferacales.f__Haloferacaceae.g__Halolamina	CAMK1G	0.248656	1.01351e-06
k__Bacteria.p__Proteobacteria.c__Gammaproteobacteria.o__Xanthomonadales.f__Xanthomonadaceae.g__Luteimonas	CAMKK2	0.311801	6.05697e-10
k__Bacteria.p__Proteobacteria.c__Gammaproteobacteria.o__Xanthomonadales.f__Xanthomonadaceae.g__Luteimonas	CAMSAP1	0.298342	3.4502e-09
k__Archaea.p__Euryarchaeota.c__Halobacteria.o__Haloferacales.f__Haloferacaceae.g__Halolamina	CAMSAP1	0.238167	2.91837e-06
k__Bacteria.p__Proteobacteria.c__Gammaproteobacteria.o__Xanthomonadales.f__Xanthomonadaceae.g__Luteimonas	CAMTA1	-0.232988	4.83439e-06
k__Bacteria.p__Proteobacteria.c__Gammaproteobacteria.o__Xanthomonadales.f__Xanthomonadaceae.g__Luteimonas	CAMTA2	0.231777	5.43047e-06
k__Bacteria.p__Proteobacteria.c__Gammaproteobacteria.o__Xanthomonadales.f__Xanthomonadaceae.g__Luteimonas	CAND2	0.247652	1.12384e-06
k__Bacteria.p__Proteobacteria.c__Gammaproteobacteria.o__Xanthomonadales.f__Xanthomonadaceae.g__Luteimonas	CANT1	0.243605	1.6968e-06
k__Bacteria.p__Proteobacteria.c__Gammaproteobacteria.o__Xanthomonadales.f__Xanthomonadaceae.g__Luteimonas	CAPN15	0.206163	5.50503e-05
k__Bacteria.p__Proteobacteria.c__Gammaproteobacteria.o__Xanthomonadales.f__Xanthomonadaceae.g__Luteimonas	CAPN7	0.22584	9.51989e-06
k__Archaea.p__Euryarchaeota.c__Halobacteria.o__Haloferacales.f__Haloferacaceae.g__Halolamina	CARD16	-0.201545	8.12035e-05
k__Bacteria.p__Proteobacteria.c__Gammaproteobacteria.o__Xanthomonadales.f__Xanthomonadaceae.g__Luteimonas	CARM1	0.220965	1.49282e-05
k__Bacteria.p__Proteobacteria.c__Gammaproteobacteria.o__Xanthomonadales.f__Xanthomonadaceae.g__Luteimonas	CASKIN2	0.220465	1.56232e-05
k__Bacteria.p__Proteobacteria.c__Gammaproteobacteria.o__Xanthomonadales.f__Xanthomonadaceae.g__Luteimonas	CASTOR2	0.348079	3.5333e-12
k__Archaea.p__Euryarchaeota.c__Halobacteria.o__Haloferacales.f__Haloferacaceae.g__Halolamina	CATSPER1	-0.227161	8.41299e-06
k__Archaea.p__Euryarchaeota.c__Halobacteria.o__Haloferacales.f__Haloferacaceae.g__Halolamina	CAVIN4	0.20587	5.64385e-05
k__Archaea.p__Euryarchaeota.c__Halobacteria.o__Haloferacales.f__Haloferacaceae.g__Halolamina	CBR3	-0.200507	8.85151e-05
k__Archaea.p__Euryarchaeota.c__Halobacteria.o__Haloferacales.f__Haloferacaceae.g__Halolamina	CBX2	0.236737	3.35861e-06
k__Bacteria.p__Proteobacteria.c__Gammaproteobacteria.o__Xanthomonadales.f__Xanthomonadaceae.g__Luteimonas	CBX6	0.200298	9.00559e-05
k__Bacteria.p__Proteobacteria.c__Gammaproteobacteria.o__Xanthomonadales.f__Xanthomonadaceae.g__Luteimonas	CC2D1A	0.248274	1.05425e-06
k__Bacteria.p__Proteobacteria.c__Gammaproteobacteria.o__Xanthomonadales.f__Xanthomonadaceae.g__Luteimonas	CC2D1B	0.227824	7.90472e-06
k__Archaea.p__Euryarchaeota.c__Halobacteria.o__Haloferacales.f__Haloferacaceae.g__Halolamina	CCAR1	0.208735	4.41659e-05
k__Archaea.p__Euryarchaeota.c__Halobacteria.o__Haloferacales.f__Haloferacaceae.g__Halolamina	CCDC102A	0.253414	6.17449e-07
k__Archaea.p__Euryarchaeota.c__Halobacteria.o__Haloferacales.f__Haloferacaceae.g__Halolamina	CCDC113	0.262895	2.23172e-07
k__Bacteria.p__Proteobacteria.c__Gammaproteobacteria.o__Xanthomonadales.f__Xanthomonadaceae.g__Luteimonas	CCDC117	0.203081	7.14278e-05
k__Archaea.p__Euryarchaeota.c__Halobacteria.o__Haloferacales.f__Haloferacaceae.g__Halolamina	CCDC138	0.210209	3.88821e-05
k__Archaea.p__Euryarchaeota.c__Halobacteria.o__Haloferacales.f__Haloferacaceae.g__Halolamina	CCDC30	0.240098	2.41086e-06
k__Archaea.p__Euryarchaeota.c__Halobacteria.o__Haloferacales.f__Haloferacaceae.g__Halolamina	CCDC40	0.220422	1.56853e-05
k__Bacteria.p__Proteobacteria.c__Gammaproteobacteria.o__Xanthomonadales.f__Xanthomonadaceae.g__Luteimonas	CCDC58	-0.221705	1.39516e-05
k__Bacteria.p__Proteobacteria.c__Gammaproteobacteria.o__Xanthomonadales.f__Xanthomonadaceae.g__Luteimonas	CCDC59	-0.203614	6.83015e-05
k__Archaea.p__Euryarchaeota.c__Halobacteria.o__Haloferacales.f__Haloferacaceae.g__Halolamina	CCDC65	0.25249	6.80352e-07
k__Bacteria.p__Proteobacteria.c__Gammaproteobacteria.o__Xanthomonadales.f__Xanthomonadaceae.g__Luteimonas	CCDC71	0.242848	1.83116e-06
k__Bacteria.p__Proteobacteria.c__Gammaproteobacteria.o__Xanthomonadales.f__Xanthomonadaceae.g__Luteimonas	CCDC73	-0.243358	1.73965e-06
k__Archaea.p__Euryarchaeota.c__Halobacteria.o__Haloferacales.f__Haloferacaceae.g__Halolamina	CCDC8	0.250282	8.56542e-07
k__Bacteria.p__Proteobacteria.c__Gammaproteobacteria.o__Xanthomonadales.f__Xanthomonadaceae.g__Luteimonas	CCDC85C	0.251154	7.82267e-07
k__Archaea.p__Euryarchaeota.c__Halobacteria.o__Haloferacales.f__Haloferacaceae.g__Halolamina	CCDC88C	0.248748	1.00395e-06
k__Bacteria.p__Proteobacteria.c__Gammaproteobacteria.o__Xanthomonadales.f__Xanthomonadaceae.g__Luteimonas	CCDC93	0.200807	8.63398e-05
k__Archaea.p__Euryarchaeota.c__Halobacteria.o__Haloferacales.f__Haloferacaceae.g__Halolamina	CCNJ	0.251296	7.70833e-07
k__Archaea.p__Euryarchaeota.c__Halobacteria.o__Haloferacales.f__Haloferacaceae.g__Halolamina	CCP110	0.20803	4.69296e-05
k__Archaea.p__Euryarchaeota.c__Halobacteria.o__Haloferacales.f__Haloferacaceae.g__Halolamina	CCRL2	-0.205282	5.93263e-05
k__Bacteria.p__Proteobacteria.c__Gammaproteobacteria.o__Xanthomonadales.f__Xanthomonadaceae.g__Luteimonas	CD276	0.231417	5.62111e-06
k__Archaea.p__Euryarchaeota.c__Halobacteria.o__Haloferacales.f__Haloferacaceae.g__Halolamina	CD3D	-0.201166	8.38089e-05
k__Archaea.p__Euryarchaeota.c__Halobacteria.o__Haloferacales.f__Haloferacaceae.g__Halolamina	CD48	-0.212485	3.18791e-05
k__Archaea.p__Euryarchaeota.c__Halobacteria.o__Haloferacales.f__Haloferacaceae.g__Halolamina	CD68	-0.222227	1.32995e-05
k__Bacteria.p__Proteobacteria.c__Gammaproteobacteria.o__Xanthomonadales.f__Xanthomonadaceae.g__Luteimonas	CD93	0.215671	2.40562e-05
k__Bacteria.p__Proteobacteria.c__Gammaproteobacteria.o__Cellvibrionales.f__Cellvibrionaceae.g__Simiduia	CD99	-0.215641	2.41205e-05
k__Bacteria.p__Proteobacteria.c__Gammaproteobacteria.o__Xanthomonadales.f__Xanthomonadaceae.g__Luteimonas	CD99L2	0.27146	8.59501e-08
k__Bacteria.p__Proteobacteria.c__Gammaproteobacteria.o__Xanthomonadales.f__Xanthomonadaceae.g__Luteimonas	CDAN1	0.221098	1.4748e-05
k__Archaea.p__Euryarchaeota.c__Halobacteria.o__Haloferacales.f__Haloferacaceae.g__Halolamina	CDAN1	0.204317	6.43733e-05
k__Bacteria.p__Proteobacteria.c__Gammaproteobacteria.o__Xanthomonadales.f__Xanthomonadaceae.g__Luteimonas	CDC42BPB	0.296023	4.61482e-09
k__Bacteria.p__Proteobacteria.c__Gammaproteobacteria.o__Xanthomonadales.f__Xanthomonadaceae.g__Luteimonas	CDC42BPG	0.245462	1.40578e-06
k__Bacteria.p__Proteobacteria.c__Gammaproteobacteria.o__Xanthomonadales.f__Xanthomonadaceae.g__Luteimonas	CDH5	0.220381	1.57438e-05
k__Bacteria.p__Proteobacteria.c__Gammaproteobacteria.o__Xanthomonadales.f__Xanthomonadaceae.g__Luteimonas	CDHR5	0.222429	1.3055e-05
k__Archaea.p__Euryarchaeota.c__Halobacteria.o__Haloferacales.f__Haloferacaceae.g__Halolamina	CDK17	0.200646	8.74975e-05
k__Bacteria.p__Proteobacteria.c__Gammaproteobacteria.o__Xanthomonadales.f__Xanthomonadaceae.g__Luteimonas	CDK20	0.223015	1.23702e-05
k__Bacteria.p__Proteobacteria.c__Gammaproteobacteria.o__Xanthomonadales.f__Xanthomonadaceae.g__Luteimonas	CDK5RAP2	0.212473	3.19138e-05
k__Archaea.p__Euryarchaeota.c__Halobacteria.o__Haloferacales.f__Haloferacaceae.g__Halolamina	CDK5RAP2	0.212025	3.31909e-05
k__Bacteria.p__Proteobacteria.c__Gammaproteobacteria.o__Xanthomonadales.f__Xanthomonadaceae.g__Luteimonas	CDK9	0.232048	5.29162e-06
k__Bacteria.p__Proteobacteria.c__Gammaproteobacteria.o__Xanthomonadales.f__Xanthomonadaceae.g__Luteimonas	CDKL5	0.204915	6.1203e-05
k__Bacteria.p__Proteobacteria.c__Gammaproteobacteria.o__Xanthomonadales.f__Xanthomonadaceae.g__Luteimonas	CDR1	0.202676	7.38925e-05
k__Bacteria.p__Proteobacteria.c__Gammaproteobacteria.o__Cellvibrionales.f__Cellvibrionaceae.g__Simiduia	CEBPZ	0.207915	4.73952e-05
k__Archaea.p__Euryarchaeota.c__Halobacteria.o__Haloferacales.f__Haloferacaceae.g__Halolamina	CELF1	0.21457	2.65276e-05
k__Bacteria.p__Proteobacteria.c__Gammaproteobacteria.o__Xanthomonadales.f__Xanthomonadaceae.g__Luteimonas	CELSR1	0.204362	6.41264e-05
k__Archaea.p__Euryarchaeota.c__Halobacteria.o__Haloferacales.f__Haloferacaceae.g__Halolamina	CELSR1	0.229198	6.94304e-06
k__Bacteria.p__Proteobacteria.c__Gammaproteobacteria.o__Xanthomonadales.f__Xanthomonadaceae.g__Luteimonas	CELSR2	0.256614	4.39918e-07
k__Archaea.p__Euryarchaeota.c__Halobacteria.o__Haloferacales.f__Haloferacaceae.g__Halolamina	CELSR2	0.241031	2.19693e-06
k__Bacteria.p__Proteobacteria.c__Gammaproteobacteria.o__Xanthomonadales.f__Xanthomonadaceae.g__Luteimonas	CENPS	-0.201796	7.95271e-05
k__Archaea.p__Euryarchaeota.c__Halobacteria.o__Haloferacales.f__Haloferacaceae.g__Halolamina	CEP131	0.248384	1.04234e-06
k__Archaea.p__Euryarchaeota.c__Halobacteria.o__Haloferacales.f__Haloferacaceae.g__Halolamina	CEP164	0.252476	6.81369e-07
k__Bacteria.p__Proteobacteria.c__Gammaproteobacteria.o__Xanthomonadales.f__Xanthomonadaceae.g__Luteimonas	CEP170B	0.2943	5.71863e-09
k__Archaea.p__Euryarchaeota.c__Halobacteria.o__Haloferacales.f__Haloferacaceae.g__Halolamina	CEP250	0.258552	3.57491e-07
k__Bacteria.p__Proteobacteria.c__Gammaproteobacteria.o__Xanthomonadales.f__Xanthomonadaceae.g__Luteimonas	CEP295NL	0.218331	1.89556e-05
k__Bacteria.p__Proteobacteria.c__Gammaproteobacteria.o__Xanthomonadales.f__Xanthomonadaceae.g__Luteimonas	CEP350	0.202263	7.64873e-05
k__Archaea.p__Euryarchaeota.c__Halobacteria.o__Haloferacales.f__Haloferacaceae.g__Halolamina	CEP350	0.216528	2.22854e-05
k__Bacteria.p__Proteobacteria.c__Gammaproteobacteria.o__Xanthomonadales.f__Xanthomonadaceae.g__Luteimonas	CEP68	0.220685	1.53136e-05
k__Archaea.p__Euryarchaeota.c__Halobacteria.o__Haloferacales.f__Haloferacaceae.g__Halolamina	CEP83	0.21397	2.79745e-05
k__Archaea.p__Euryarchaeota.c__Halobacteria.o__Haloferacales.f__Haloferacaceae.g__Halolamina	CFAP43	0.249728	9.07193e-07
k__Archaea.p__Euryarchaeota.c__Halobacteria.o__Haloferacales.f__Haloferacaceae.g__Halolamina	CFAP46	0.20044	8.90067e-05
k__Archaea.p__Euryarchaeota.c__Halobacteria.o__Haloferacales.f__Haloferacaceae.g__Halolamina	CFAP54	0.209272	4.21696e-05
k__Archaea.p__Euryarchaeota.c__Halobacteria.o__Haloferacales.f__Haloferacaceae.g__Halolamina	CFAP57	0.205651	5.75002e-05
k__Archaea.p__Euryarchaeota.c__Halobacteria.o__Haloferacales.f__Haloferacaceae.g__Halolamina	CFAP69	0.216445	2.2451e-05
k__Bacteria.p__Proteobacteria.c__Gammaproteobacteria.o__Xanthomonadales.f__Xanthomonadaceae.g__Luteimonas	CGN	0.240206	2.38498e-06
k__Bacteria.p__Proteobacteria.c__Gammaproteobacteria.o__Xanthomonadales.f__Xanthomonadaceae.g__Luteimonas	CGNL1	0.220792	1.51645e-05
k__Bacteria.p__Proteobacteria.c__Gammaproteobacteria.o__Xanthomonadales.f__Xanthomonadaceae.g__Luteimonas	CHCHD1	-0.204048	6.58479e-05
k__Bacteria.p__Proteobacteria.c__Gammaproteobacteria.o__Xanthomonadales.f__Xanthomonadaceae.g__Luteimonas	CHCHD2	-0.231645	5.49973e-06
k__Bacteria.p__Proteobacteria.c__Gammaproteobacteria.o__Xanthomonadales.f__Xanthomonadaceae.g__Luteimonas	CHCHD5	-0.211272	3.54491e-05
k__Archaea.p__Euryarchaeota.c__Halobacteria.o__Haloferacales.f__Haloferacaceae.g__Halolamina	CHD1L	0.211679	3.42104e-05
k__Archaea.p__Euryarchaeota.c__Halobacteria.o__Haloferacales.f__Haloferacaceae.g__Halolamina	CHD2	0.205786	5.68468e-05
k__Bacteria.p__Proteobacteria.c__Gammaproteobacteria.o__Xanthomonadales.f__Xanthomonadaceae.g__Luteimonas	CHD3	0.216571	2.22004e-05
k__Archaea.p__Euryarchaeota.c__Halobacteria.o__Haloferacales.f__Haloferacaceae.g__Halolamina	CHD3	0.22615	9.2484e-06
k__Archaea.p__Euryarchaeota.c__Halobacteria.o__Haloferacales.f__Haloferacaceae.g__Halolamina	CHD4	0.249707	9.09167e-07
k__Archaea.p__Euryarchaeota.c__Halobacteria.o__Haloferacales.f__Haloferacaceae.g__Halolamina	CHD7	0.267915	1.28087e-07
k__Bacteria.p__Proteobacteria.c__Gammaproteobacteria.o__Xanthomonadales.f__Xanthomonadaceae.g__Luteimonas	CHD8	0.284903	1.7962e-08
k__Archaea.p__Euryarchaeota.c__Halobacteria.o__Haloferacales.f__Haloferacaceae.g__Halolamina	CHD8	0.273425	6.87262e-08
k__Archaea.p__Euryarchaeota.c__Halobacteria.o__Haloferacales.f__Haloferacaceae.g__Halolamina	CHD9	0.233573	4.5692e-06
k__Bacteria.p__Proteobacteria.c__Gammaproteobacteria.o__Xanthomonadales.f__Xanthomonadaceae.g__Luteimonas	CHERP	0.210474	3.79967e-05
k__Archaea.p__Euryarchaeota.c__Halobacteria.o__Haloferacales.f__Haloferacaceae.g__Halolamina	CHERP	0.205171	5.98891e-05
k__Bacteria.p__Proteobacteria.c__Gammaproteobacteria.o__Xanthomonadales.f__Xanthomonadaceae.g__Luteimonas	CHFR	0.223999	1.12965e-05
k__Bacteria.p__Proteobacteria.c__Gammaproteobacteria.o__Xanthomonadales.f__Xanthomonadaceae.g__Luteimonas	CHPF2	0.208763	4.40616e-05
k__Archaea.p__Euryarchaeota.c__Halobacteria.o__Haloferacales.f__Haloferacaceae.g__Halolamina	CHST10	0.227197	8.38488e-06
k__Bacteria.p__Proteobacteria.c__Gammaproteobacteria.o__Xanthomonadales.f__Xanthomonadaceae.g__Luteimonas	CHTF8	0.275093	5.67678e-08
k__Bacteria.p__Proteobacteria.c__Gammaproteobacteria.o__Xanthomonadales.f__Xanthomonadaceae.g__Luteimonas	CHURC1-FNTB	0.20164	8.05638e-05
k__Bacteria.p__Proteobacteria.c__Gammaproteobacteria.o__Xanthomonadales.f__Xanthomonadaceae.g__Luteimonas	CIAO2A	-0.20463	6.26964e-05
k__Bacteria.p__Proteobacteria.c__Gammaproteobacteria.o__Xanthomonadales.f__Xanthomonadaceae.g__Luteimonas	CIC	0.247438	1.14882e-06
k__Bacteria.p__Proteobacteria.c__Gammaproteobacteria.o__Xanthomonadales.f__Xanthomonadaceae.g__Luteimonas	CILP2	0.212761	3.11154e-05
k__Bacteria.p__Proteobacteria.c__Gammaproteobacteria.o__Xanthomonadales.f__Xanthomonadaceae.g__Luteimonas	CIR1	-0.273058	7.1671e-08
k__Bacteria.p__Proteobacteria.c__Gammaproteobacteria.o__Xanthomonadales.f__Xanthomonadaceae.g__Luteimonas	CISD2	-0.21331	2.96487e-05
k__Bacteria.p__Proteobacteria.c__Gammaproteobacteria.o__Xanthomonadales.f__Xanthomonadaceae.g__Luteimonas	CIZ1	0.310147	7.53694e-10
k__Archaea.p__Euryarchaeota.c__Halobacteria.o__Haloferacales.f__Haloferacaceae.g__Halolamina	CLASP1	0.204475	6.35208e-05
k__Bacteria.p__Proteobacteria.c__Gammaproteobacteria.o__Xanthomonadales.f__Xanthomonadaceae.g__Luteimonas	CLASP2	0.243661	1.68729e-06
k__Bacteria.p__Proteobacteria.c__Gammaproteobacteria.o__Xanthomonadales.f__Xanthomonadaceae.g__Luteimonas	CLCN6	0.280377	3.0714e-08
k__Bacteria.p__Proteobacteria.c__Gammaproteobacteria.o__Xanthomonadales.f__Xanthomonadaceae.g__Luteimonas	CLCN7	0.253282	6.26066e-07
k__Bacteria.p__Proteobacteria.c__Gammaproteobacteria.o__Xanthomonadales.f__Xanthomonadaceae.g__Luteimonas	CLDN20	0.219793	1.66076e-05
k__Bacteria.p__Proteobacteria.c__Gammaproteobacteria.o__Xanthomonadales.f__Xanthomonadaceae.g__Luteimonas	CLEC16A	0.202739	7.35045e-05
k__Bacteria.p__Proteobacteria.c__Gammaproteobacteria.o__Xanthomonadales.f__Xanthomonadaceae.g__Luteimonas	CLIP2	0.284693	1.84193e-08
k__Bacteria.p__Proteobacteria.c__Gammaproteobacteria.o__Xanthomonadales.f__Xanthomonadaceae.g__Luteimonas	CLN8	0.216159	2.30323e-05
k__Bacteria.p__Proteobacteria.c__Gammaproteobacteria.o__Xanthomonadales.f__Xanthomonadaceae.g__Luteimonas	CLSTN1	0.234634	4.12302e-06
k__Bacteria.p__Proteobacteria.c__Gammaproteobacteria.o__Xanthomonadales.f__Xanthomonadaceae.g__Luteimonas	CLUH	0.272988	7.22425e-08
k__Bacteria.p__Proteobacteria.c__Gammaproteobacteria.o__Xanthomonadales.f__Xanthomonadaceae.g__Luteimonas	CMIP	0.238518	2.81926e-06
k__Bacteria.p__Proteobacteria.c__Gammaproteobacteria.o__Xanthomonadales.f__Xanthomonadaceae.g__Luteimonas	CMTM1	0.225217	1.00888e-05
k__Archaea.p__Euryarchaeota.c__Halobacteria.o__Haloferacales.f__Haloferacaceae.g__Halolamina	CMTM1	0.204489	6.34453e-05
k__Bacteria.p__Proteobacteria.c__Gammaproteobacteria.o__Xanthomonadales.f__Xanthomonadaceae.g__Luteimonas	CMTM4	0.222533	1.29312e-05
k__Bacteria.p__Proteobacteria.c__Gammaproteobacteria.o__Xanthomonadales.f__Xanthomonadaceae.g__Luteimonas	CNNM3	0.297289	3.93817e-09
k__Bacteria.p__Proteobacteria.c__Gammaproteobacteria.o__Xanthomonadales.f__Xanthomonadaceae.g__Luteimonas	CNNM4	0.311813	6.04759e-10
k__Bacteria.p__Proteobacteria.c__Gammaproteobacteria.o__Xanthomonadales.f__Xanthomonadaceae.g__Luteimonas	CNOT1	0.260147	3.00979e-07
k__Archaea.p__Euryarchaeota.c__Halobacteria.o__Haloferacales.f__Haloferacaceae.g__Halolamina	CNOT1	0.222273	1.32431e-05
k__Bacteria.p__Proteobacteria.c__Gammaproteobacteria.o__Xanthomonadales.f__Xanthomonadaceae.g__Luteimonas	CNPY2	-0.230998	5.85056e-06
k__Bacteria.p__Proteobacteria.c__Gammaproteobacteria.o__Xanthomonadales.f__Xanthomonadaceae.g__Luteimonas	CNTNAP1	0.218099	1.93557e-05
k__Bacteria.p__Proteobacteria.c__Gammaproteobacteria.o__Xanthomonadales.f__Xanthomonadaceae.g__Luteimonas	COA4	-0.216	2.33616e-05
k__Bacteria.p__Proteobacteria.c__Gammaproteobacteria.o__Xanthomonadales.f__Xanthomonadaceae.g__Luteimonas	COA6	-0.241956	2.00273e-06
k__Bacteria.p__Proteobacteria.c__Gammaproteobacteria.o__Xanthomonadales.f__Xanthomonadaceae.g__Luteimonas	COG8	0.21325	2.98065e-05
k__Bacteria.p__Proteobacteria.c__Gammaproteobacteria.o__Xanthomonadales.f__Xanthomonadaceae.g__Luteimonas	COL18A1	0.243573	1.70224e-06
k__Archaea.p__Euryarchaeota.c__Halobacteria.o__Haloferacales.f__Haloferacaceae.g__Halolamina	COL2A1	0.2057	5.72607e-05
k__Bacteria.p__Proteobacteria.c__Gammaproteobacteria.o__Xanthomonadales.f__Xanthomonadaceae.g__Luteimonas	COLGALT1	0.206228	5.47491e-05
k__Archaea.p__Euryarchaeota.c__Halobacteria.o__Haloferacales.f__Haloferacaceae.g__Halolamina	COLGALT2	0.214259	2.72674e-05
k__Bacteria.p__Proteobacteria.c__Gammaproteobacteria.o__Xanthomonadales.f__Xanthomonadaceae.g__Luteimonas	COMMD1	-0.20406	6.57813e-05
k__Bacteria.p__Proteobacteria.c__Gammaproteobacteria.o__Xanthomonadales.f__Xanthomonadaceae.g__Luteimonas	COMMD6	-0.298931	3.20314e-09
k__Bacteria.p__Proteobacteria.c__Gammaproteobacteria.o__Xanthomonadales.f__Xanthomonadaceae.g__Luteimonas	COPS9	-0.242742	1.85093e-06
k__Bacteria.p__Proteobacteria.c__Gammaproteobacteria.o__Xanthomonadales.f__Xanthomonadaceae.g__Luteimonas	COX17	-0.297078	4.04384e-09
k__Bacteria.p__Proteobacteria.c__Gammaproteobacteria.o__Xanthomonadales.f__Xanthomonadaceae.g__Luteimonas	COX5B	-0.260423	2.92106e-07
k__Bacteria.p__Proteobacteria.c__Gammaproteobacteria.o__Xanthomonadales.f__Xanthomonadaceae.g__Luteimonas	COX6B1	-0.258401	3.63342e-07
k__Bacteria.p__Proteobacteria.c__Gammaproteobacteria.o__Xanthomonadales.f__Xanthomonadaceae.g__Luteimonas	COX7A2	-0.227421	8.21039e-06
k__Archaea.p__Euryarchaeota.c__Halobacteria.o__Haloferacales.f__Haloferacaceae.g__Halolamina	COX7A2	-0.20681	5.20969e-05
k__Bacteria.p__Proteobacteria.c__Gammaproteobacteria.o__Xanthomonadales.f__Xanthomonadaceae.g__Luteimonas	COX7A2L	-0.208063	4.6795e-05
k__Bacteria.p__Proteobacteria.c__Gammaproteobacteria.o__Xanthomonadales.f__Xanthomonadaceae.g__Luteimonas	COX7B	-0.230036	6.4126e-06
k__Bacteria.p__Proteobacteria.c__Gammaproteobacteria.o__Xanthomonadales.f__Xanthomonadaceae.g__Luteimonas	COX8A	-0.23133	5.66795e-06
k__Bacteria.p__Proteobacteria.c__Gammaproteobacteria.o__Xanthomonadales.f__Xanthomonadaceae.g__Luteimonas	CPLANE2	0.266679	1.47003e-07
k__Bacteria.p__Proteobacteria.c__Gammaproteobacteria.o__Xanthomonadales.f__Xanthomonadaceae.g__Luteimonas	CPSF1	0.212415	3.20763e-05
k__Archaea.p__Euryarchaeota.c__Halobacteria.o__Haloferacales.f__Haloferacaceae.g__Halolamina	CPSF6	0.240563	2.30188e-06
k__Bacteria.p__Proteobacteria.c__Gammaproteobacteria.o__Xanthomonadales.f__Xanthomonadaceae.g__Luteimonas	CRACD	0.201601	8.08299e-05
k__Bacteria.p__Proteobacteria.c__Gammaproteobacteria.o__Xanthomonadales.f__Xanthomonadaceae.g__Luteimonas	CRAMP1	0.209871	4.00377e-05
k__Bacteria.p__Proteobacteria.c__Gammaproteobacteria.o__Xanthomonadales.f__Xanthomonadaceae.g__Luteimonas	CRB2	0.243081	1.78879e-06
k__Archaea.p__Euryarchaeota.c__Halobacteria.o__Haloferacales.f__Haloferacaceae.g__Halolamina	CREB1	0.225965	9.40942e-06
k__Bacteria.p__Proteobacteria.c__Gammaproteobacteria.o__Xanthomonadales.f__Xanthomonadaceae.g__Luteimonas	CREBBP	0.230476	6.14916e-06
k__Archaea.p__Euryarchaeota.c__Halobacteria.o__Haloferacales.f__Haloferacaceae.g__Halolamina	CREBBP	0.215045	2.54339e-05
k__Bacteria.p__Proteobacteria.c__Gammaproteobacteria.o__Xanthomonadales.f__Xanthomonadaceae.g__Luteimonas	CRIPT	-0.202035	7.79539e-05
k__Bacteria.p__Proteobacteria.c__Gammaproteobacteria.o__Xanthomonadales.f__Xanthomonadaceae.g__Luteimonas	CRKL	0.206284	5.44882e-05
k__Bacteria.p__Proteobacteria.c__Gammaproteobacteria.o__Xanthomonadales.f__Xanthomonadaceae.g__Luteimonas	CROCC	0.267024	1.41467e-07
k__Archaea.p__Euryarchaeota.c__Halobacteria.o__Haloferacales.f__Haloferacaceae.g__Halolamina	CROCC	0.218836	1.81117e-05
k__Bacteria.p__Proteobacteria.c__Gammaproteobacteria.o__Xanthomonadales.f__Xanthomonadaceae.g__Luteimonas	CRTAP	0.224685	1.06003e-05
k__Bacteria.p__Proteobacteria.c__Gammaproteobacteria.o__Xanthomonadales.f__Xanthomonadaceae.g__Luteimonas	CRTC1	0.246137	1.31237e-06
k__Bacteria.p__Proteobacteria.c__Gammaproteobacteria.o__Xanthomonadales.f__Xanthomonadaceae.g__Luteimonas	CRY2	0.351709	2.03302e-12
k__Archaea.p__Euryarchaeota.c__Halobacteria.o__Haloferacales.f__Haloferacaceae.g__Halolamina	CRY2	0.210789	3.69695e-05
k__Bacteria.p__Proteobacteria.c__Gammaproteobacteria.o__Xanthomonadales.f__Xanthomonadaceae.g__Luteimonas	CRYBG3	0.227276	8.32265e-06
k__Bacteria.p__Proteobacteria.c__Gammaproteobacteria.o__Xanthomonadales.f__Xanthomonadaceae.g__Luteimonas	CSNK1D	0.27583	5.21469e-08
k__Archaea.p__Euryarchaeota.c__Halobacteria.o__Haloferacales.f__Haloferacaceae.g__Halolamina	CSNK1D	0.230165	6.33419e-06
k__Bacteria.p__Proteobacteria.c__Gammaproteobacteria.o__Xanthomonadales.f__Xanthomonadaceae.g__Luteimonas	CSNK1G2	0.221671	1.39955e-05
k__Bacteria.p__Proteobacteria.c__Gammaproteobacteria.o__Xanthomonadales.f__Xanthomonadaceae.g__Luteimonas	CSNK2B	-0.297538	3.81732e-09
k__Bacteria.p__Proteobacteria.c__Gammaproteobacteria.o__Xanthomonadales.f__Xanthomonadaceae.g__Luteimonas	CSPG4	0.33092	4.38161e-11
k__Archaea.p__Euryarchaeota.c__Halobacteria.o__Haloferacales.f__Haloferacaceae.g__Halolamina	CTCF	0.259435	3.25051e-07
k__Bacteria.p__Proteobacteria.c__Gammaproteobacteria.o__Xanthomonadales.f__Xanthomonadaceae.g__Luteimonas	CTDSP2	0.268312	1.22536e-07
k__Bacteria.p__Proteobacteria.c__Gammaproteobacteria.o__Xanthomonadales.f__Xanthomonadaceae.g__Luteimonas	CTIF	0.253803	5.92637e-07
k__Bacteria.p__Proteobacteria.c__Gammaproteobacteria.o__Xanthomonadales.f__Xanthomonadaceae.g__Luteimonas	CTNNB1	0.234478	4.18592e-06
k__Bacteria.p__Proteobacteria.c__Gammaproteobacteria.o__Xanthomonadales.f__Xanthomonadaceae.g__Luteimonas	CTNND1	0.21436	2.70258e-05
k__Archaea.p__Euryarchaeota.c__Halobacteria.o__Haloferacales.f__Haloferacaceae.g__Halolamina	CTNND1	0.201082	8.43893e-05
k__Bacteria.p__Proteobacteria.c__Gammaproteobacteria.o__Xanthomonadales.f__Xanthomonadaceae.g__Luteimonas	CTTNBP2NL	0.251457	7.57941e-07
k__Archaea.p__Euryarchaeota.c__Halobacteria.o__Haloferacales.f__Haloferacaceae.g__Halolamina	CUL3	0.216406	2.25306e-05
k__Bacteria.p__Proteobacteria.c__Gammaproteobacteria.o__Xanthomonadales.f__Xanthomonadaceae.g__Luteimonas	CUL7	0.207556	4.88768e-05
k__Bacteria.p__Proteobacteria.c__Gammaproteobacteria.o__Xanthomonadales.f__Xanthomonadaceae.g__Luteimonas	CUL9	0.230035	6.41281e-06
k__Bacteria.p__Proteobacteria.c__Gammaproteobacteria.o__Xanthomonadales.f__Xanthomonadaceae.g__Luteimonas	CWC15	-0.261382	2.6323e-07
k__Archaea.p__Euryarchaeota.c__Halobacteria.o__Haloferacales.f__Haloferacaceae.g__Halolamina	CXCL17	-0.200725	8.69265e-05
k__Bacteria.p__Proteobacteria.c__Gammaproteobacteria.o__Xanthomonadales.f__Xanthomonadaceae.g__Luteimonas	CYB561A3	0.250639	8.25417e-07
k__Bacteria.p__Proteobacteria.c__Gammaproteobacteria.o__Xanthomonadales.f__Xanthomonadaceae.g__Luteimonas	CYB561D1	0.270382	9.70966e-08
k__Bacteria.p__Proteobacteria.c__Gammaproteobacteria.o__Xanthomonadales.f__Xanthomonadaceae.g__Luteimonas	CYB5D1	0.248265	1.05523e-06
k__Bacteria.p__Proteobacteria.c__Gammaproteobacteria.o__Xanthomonadales.f__Xanthomonadaceae.g__Luteimonas	CYCS	-0.215777	2.38309e-05
k__Bacteria.p__Proteobacteria.c__Gammaproteobacteria.o__Xanthomonadales.f__Xanthomonadaceae.g__Luteimonas	CYSTM1	-0.229579	6.69672e-06
k__Bacteria.p__Proteobacteria.c__Gammaproteobacteria.o__Xanthomonadales.f__Xanthomonadaceae.g__Luteimonas	CYTH1	0.219193	1.75358e-05
k__Bacteria.p__Proteobacteria.c__Gammaproteobacteria.o__Xanthomonadales.f__Xanthomonadaceae.g__Luteimonas	CYTH3	0.257011	4.21644e-07
k__Bacteria.p__Proteobacteria.c__Gammaproteobacteria.o__Xanthomonadales.f__Xanthomonadaceae.g__Luteimonas	DAB2IP	0.337749	1.63869e-11
k__Archaea.p__Euryarchaeota.c__Halobacteria.o__Haloferacales.f__Haloferacaceae.g__Halolamina	DAB2IP	0.240997	2.20439e-06
k__Archaea.p__Euryarchaeota.c__Halobacteria.o__Haloferacales.f__Haloferacaceae.g__Halolamina	DACT2	0.230471	6.15236e-06
k__Bacteria.p__Proteobacteria.c__Gammaproteobacteria.o__Xanthomonadales.f__Xanthomonadaceae.g__Luteimonas	DAG1	0.255162	5.13351e-07
k__Bacteria.p__Proteobacteria.c__Gammaproteobacteria.o__Xanthomonadales.f__Xanthomonadaceae.g__Luteimonas	DAGLA	0.211339	3.52411e-05
k__Bacteria.p__Proteobacteria.c__Gammaproteobacteria.o__Xanthomonadales.f__Xanthomonadaceae.g__Luteimonas	DALRD3	0.200768	8.66207e-05
k__Bacteria.p__Proteobacteria.c__Gammaproteobacteria.o__Xanthomonadales.f__Xanthomonadaceae.g__Luteimonas	DAPK1	0.234677	4.10579e-06
k__Bacteria.p__Proteobacteria.c__Gammaproteobacteria.o__Xanthomonadales.f__Xanthomonadaceae.g__Luteimonas	DARS1	-0.234946	4.00006e-06
k__Bacteria.p__Proteobacteria.c__Gammaproteobacteria.o__Xanthomonadales.f__Xanthomonadaceae.g__Luteimonas	DBI	-0.210368	3.835e-05
k__Bacteria.p__Proteobacteria.c__Gammaproteobacteria.o__Xanthomonadales.f__Xanthomonadaceae.g__Luteimonas	DCAF1	0.272004	8.08108e-08
k__Bacteria.p__Proteobacteria.c__Gammaproteobacteria.o__Xanthomonadales.f__Xanthomonadaceae.g__Luteimonas	DCAF11	0.211615	3.4402e-05
k__Bacteria.p__Proteobacteria.c__Gammaproteobacteria.o__Xanthomonadales.f__Xanthomonadaceae.g__Luteimonas	DCAF5	0.278618	3.7738e-08
k__Archaea.p__Euryarchaeota.c__Halobacteria.o__Haloferacales.f__Haloferacaceae.g__Halolamina	DCDC1	0.206815	5.20768e-05
k__Bacteria.p__Proteobacteria.c__Gammaproteobacteria.o__Xanthomonadales.f__Xanthomonadaceae.g__Luteimonas	DCHS1	0.252088	7.09615e-07
k__Bacteria.p__Proteobacteria.c__Gammaproteobacteria.o__Cellvibrionales.f__Cellvibrionaceae.g__Simiduia	DCLRE1A	0.226544	8.91432e-06
k__Bacteria.p__Proteobacteria.c__Gammaproteobacteria.o__Xanthomonadales.f__Xanthomonadaceae.g__Luteimonas	DDB1	0.276986	4.56211e-08
k__Bacteria.p__Proteobacteria.c__Gammaproteobacteria.o__Xanthomonadales.f__Xanthomonadaceae.g__Luteimonas	DDX19A	0.224227	1.10599e-05
k__Bacteria.p__Proteobacteria.c__Gammaproteobacteria.o__Xanthomonadales.f__Xanthomonadaceae.g__Luteimonas	DDX23	0.20309	7.13711e-05
k__Bacteria.p__Proteobacteria.c__Gammaproteobacteria.o__Xanthomonadales.f__Xanthomonadaceae.g__Luteimonas	DDX31	0.229061	7.034e-06
k__Bacteria.p__Proteobacteria.c__Gammaproteobacteria.o__Xanthomonadales.f__Xanthomonadaceae.g__Luteimonas	DDX3X	0.216664	2.20157e-05
k__Archaea.p__Euryarchaeota.c__Halobacteria.o__Haloferacales.f__Haloferacaceae.g__Halolamina	DDX50	0.233765	4.48498e-06
k__Archaea.p__Euryarchaeota.c__Halobacteria.o__Haloferacales.f__Haloferacaceae.g__Halolamina	DDX51	0.225448	9.87439e-06
k__Bacteria.p__Proteobacteria.c__Gammaproteobacteria.o__Xanthomonadales.f__Xanthomonadaceae.g__Luteimonas	DDX54	0.283614	2.0948e-08
k__Archaea.p__Euryarchaeota.c__Halobacteria.o__Haloferacales.f__Haloferacaceae.g__Halolamina	DDX54	0.232887	4.8815e-06
k__Archaea.p__Euryarchaeota.c__Halobacteria.o__Haloferacales.f__Haloferacaceae.g__Halolamina	DDX6	0.225262	1.00466e-05
k__Bacteria.p__Proteobacteria.c__Gammaproteobacteria.o__Xanthomonadales.f__Xanthomonadaceae.g__Luteimonas	DEF8	0.210657	3.73992e-05
k__Bacteria.p__Proteobacteria.c__Gammaproteobacteria.o__Xanthomonadales.f__Xanthomonadaceae.g__Luteimonas	DENND1A	0.272474	7.65995e-08
k__Bacteria.p__Proteobacteria.c__Gammaproteobacteria.o__Xanthomonadales.f__Xanthomonadaceae.g__Luteimonas	DENND2B	0.256126	4.63395e-07
k__Bacteria.p__Proteobacteria.c__Gammaproteobacteria.o__Xanthomonadales.f__Xanthomonadaceae.g__Luteimonas	DENND4B	0.252884	6.52812e-07
k__Bacteria.p__Proteobacteria.c__Gammaproteobacteria.o__Xanthomonadales.f__Xanthomonadaceae.g__Luteimonas	DEPDC5	0.243953	1.63822e-06
k__Bacteria.p__Proteobacteria.c__Gammaproteobacteria.o__Xanthomonadales.f__Xanthomonadaceae.g__Luteimonas	DGCR2	0.266946	1.42702e-07
k__Bacteria.p__Proteobacteria.c__Gammaproteobacteria.o__Xanthomonadales.f__Xanthomonadaceae.g__Luteimonas	DGCR8	0.231955	5.33883e-06
k__Bacteria.p__Proteobacteria.c__Gammaproteobacteria.o__Xanthomonadales.f__Xanthomonadaceae.g__Luteimonas	DGKD	0.279231	3.51303e-08
k__Archaea.p__Euryarchaeota.c__Halobacteria.o__Haloferacales.f__Haloferacaceae.g__Halolamina	DGKD	0.201662	8.04161e-05
k__Bacteria.p__Proteobacteria.c__Gammaproteobacteria.o__Xanthomonadales.f__Xanthomonadaceae.g__Luteimonas	DGKQ	0.22229	1.32231e-05
k__Bacteria.p__Proteobacteria.c__Gammaproteobacteria.o__Xanthomonadales.f__Xanthomonadaceae.g__Luteimonas	DGKZ	0.283904	2.02375e-08
k__Bacteria.p__Proteobacteria.c__Gammaproteobacteria.o__Xanthomonadales.f__Xanthomonadaceae.g__Luteimonas	DGUOK	-0.254356	5.59066e-07
k__Bacteria.p__Proteobacteria.c__Gammaproteobacteria.o__Xanthomonadales.f__Xanthomonadaceae.g__Luteimonas	DHX30	0.376735	3.6937e-14
k__Archaea.p__Euryarchaeota.c__Halobacteria.o__Haloferacales.f__Haloferacaceae.g__Halolamina	DHX30	0.20821	4.62094e-05
k__Archaea.p__Euryarchaeota.c__Halobacteria.o__Haloferacales.f__Haloferacaceae.g__Halolamina	DHX33	0.200406	8.92562e-05
k__Bacteria.p__Proteobacteria.c__Gammaproteobacteria.o__Xanthomonadales.f__Xanthomonadaceae.g__Luteimonas	DHX37	0.272039	8.04889e-08
k__Bacteria.p__Proteobacteria.c__Gammaproteobacteria.o__Xanthomonadales.f__Xanthomonadaceae.g__Luteimonas	DHX38	0.302611	2.00599e-09
k__Archaea.p__Euryarchaeota.c__Halobacteria.o__Haloferacales.f__Haloferacaceae.g__Halolamina	DHX38	0.206314	5.43489e-05
k__Bacteria.p__Proteobacteria.c__Gammaproteobacteria.o__Xanthomonadales.f__Xanthomonadaceae.g__Luteimonas	DHX8	0.230149	6.34412e-06
k__Bacteria.p__Proteobacteria.c__Gammaproteobacteria.o__Xanthomonadales.f__Xanthomonadaceae.g__Luteimonas	DHX9	0.200996	8.49954e-05
k__Archaea.p__Euryarchaeota.c__Halobacteria.o__Haloferacales.f__Haloferacaceae.g__Halolamina	DHX9	0.246999	1.2017e-06
k__Bacteria.p__Proteobacteria.c__Gammaproteobacteria.o__Xanthomonadales.f__Xanthomonadaceae.g__Luteimonas	DIP2A	0.211769	3.39427e-05
k__Bacteria.p__Proteobacteria.c__Gammaproteobacteria.o__Xanthomonadales.f__Xanthomonadaceae.g__Luteimonas	DIP2B	0.235407	3.8247e-06
k__Archaea.p__Euryarchaeota.c__Halobacteria.o__Haloferacales.f__Haloferacaceae.g__Halolamina	DIS3L2	0.229482	6.75856e-06
k__Bacteria.p__Proteobacteria.c__Gammaproteobacteria.o__Xanthomonadales.f__Xanthomonadaceae.g__Luteimonas	DLG4	0.23694	3.29268e-06
k__Bacteria.p__Proteobacteria.c__Gammaproteobacteria.o__Xanthomonadales.f__Xanthomonadaceae.g__Luteimonas	DLG5	0.26147	2.6072e-07
k__Archaea.p__Euryarchaeota.c__Halobacteria.o__Haloferacales.f__Haloferacaceae.g__Halolamina	DLG5	0.246315	1.28877e-06
k__Bacteria.p__Proteobacteria.c__Gammaproteobacteria.o__Xanthomonadales.f__Xanthomonadaceae.g__Luteimonas	DLL4	0.216744	2.18587e-05
k__Bacteria.p__Proteobacteria.c__Gammaproteobacteria.o__Xanthomonadales.f__Xanthomonadaceae.g__Luteimonas	DMAP1	0.203208	7.06681e-05
k__Bacteria.p__Proteobacteria.c__Gammaproteobacteria.o__Xanthomonadales.f__Xanthomonadaceae.g__Luteimonas	DNAH1	0.256311	4.5437e-07
k__Archaea.p__Euryarchaeota.c__Halobacteria.o__Haloferacales.f__Haloferacaceae.g__Halolamina	DNAH2	0.225327	9.98619e-06
k__Archaea.p__Euryarchaeota.c__Halobacteria.o__Haloferacales.f__Haloferacaceae.g__Halolamina	DNAH6	0.208238	4.60997e-05
k__Archaea.p__Euryarchaeota.c__Halobacteria.o__Haloferacales.f__Haloferacaceae.g__Halolamina	DNAH7	0.241883	2.0174e-06
k__Archaea.p__Euryarchaeota.c__Halobacteria.o__Haloferacales.f__Haloferacaceae.g__Halolamina	DNAJB13	0.200473	8.87661e-05
k__Bacteria.p__Proteobacteria.c__Gammaproteobacteria.o__Xanthomonadales.f__Xanthomonadaceae.g__Luteimonas	DNAJB2	0.203127	7.11518e-05
k__Bacteria.p__Proteobacteria.c__Gammaproteobacteria.o__Xanthomonadales.f__Xanthomonadaceae.g__Luteimonas	DNAJC14	0.219606	1.68922e-05
k__Archaea.p__Euryarchaeota.c__Halobacteria.o__Haloferacales.f__Haloferacaceae.g__Halolamina	DNAJC14	0.205362	5.89284e-05
k__Bacteria.p__Proteobacteria.c__Gammaproteobacteria.o__Xanthomonadales.f__Xanthomonadaceae.g__Luteimonas	DNAJC19	-0.207333	4.98199e-05
k__Bacteria.p__Proteobacteria.c__Gammaproteobacteria.o__Xanthomonadales.f__Xanthomonadaceae.g__Luteimonas	DNAJC5	0.267354	1.36364e-07
k__Bacteria.p__Proteobacteria.c__Gammaproteobacteria.o__Xanthomonadales.f__Xanthomonadaceae.g__Luteimonas	DNM2	0.209124	4.27099e-05
k__Archaea.p__Euryarchaeota.c__Halobacteria.o__Haloferacales.f__Haloferacaceae.g__Halolamina	DNMBP	0.200728	8.69046e-05
k__Archaea.p__Euryarchaeota.c__Halobacteria.o__Haloferacales.f__Haloferacaceae.g__Halolamina	DNMT3A	0.219608	1.68893e-05
k__Archaea.p__Euryarchaeota.c__Halobacteria.o__Haloferacales.f__Haloferacaceae.g__Halolamina	DOCK1	0.205224	5.96214e-05
k__Bacteria.p__Proteobacteria.c__Gammaproteobacteria.o__Xanthomonadales.f__Xanthomonadaceae.g__Luteimonas	DOCK6	0.325408	9.5224e-11
k__Bacteria.p__Proteobacteria.c__Gammaproteobacteria.o__Xanthomonadales.f__Xanthomonadaceae.g__Luteimonas	DOK4	0.217299	2.07983e-05
k__Bacteria.p__Proteobacteria.c__Gammaproteobacteria.o__Xanthomonadales.f__Xanthomonadaceae.g__Luteimonas	DOP1A	0.201581	8.0965e-05
k__Bacteria.p__Proteobacteria.c__Gammaproteobacteria.o__Xanthomonadales.f__Xanthomonadaceae.g__Luteimonas	DOP1B	0.206633	5.28896e-05
k__Bacteria.p__Proteobacteria.c__Gammaproteobacteria.o__Xanthomonadales.f__Xanthomonadaceae.g__Luteimonas	DOT1L	0.252684	6.66615e-07
k__Bacteria.p__Proteobacteria.c__Gammaproteobacteria.o__Xanthomonadales.f__Xanthomonadaceae.g__Luteimonas	DPH1	0.218543	1.85969e-05
k__Bacteria.p__Proteobacteria.c__Gammaproteobacteria.o__Xanthomonadales.f__Xanthomonadaceae.g__Luteimonas	DPY30	-0.310621	7.08069e-10
k__Archaea.p__Euryarchaeota.c__Halobacteria.o__Haloferacales.f__Haloferacaceae.g__Halolamina	DRC3	0.216693	2.19592e-05
k__Archaea.p__Euryarchaeota.c__Halobacteria.o__Haloferacales.f__Haloferacaceae.g__Halolamina	DRC7	0.201373	8.23737e-05
k__Archaea.p__Euryarchaeota.c__Halobacteria.o__Haloferacales.f__Haloferacaceae.g__Halolamina	DSCAML1	0.267071	1.40739e-07
k__Archaea.p__Euryarchaeota.c__Halobacteria.o__Haloferacales.f__Haloferacaceae.g__Halolamina	DSTYK	0.274305	6.2143e-08
k__Bacteria.p__Proteobacteria.c__Gammaproteobacteria.o__Xanthomonadales.f__Xanthomonadaceae.g__Luteimonas	DTX2	0.234184	4.30684e-06
k__Bacteria.p__Proteobacteria.c__Gammaproteobacteria.o__Xanthomonadales.f__Xanthomonadaceae.g__Luteimonas	DTX4	0.248576	1.02191e-06
k__Bacteria.p__Proteobacteria.c__Gammaproteobacteria.o__Xanthomonadales.f__Xanthomonadaceae.g__Luteimonas	DUS2	0.216363	2.26174e-05
k__Bacteria.p__Proteobacteria.c__Gammaproteobacteria.o__Xanthomonadales.f__Xanthomonadaceae.g__Luteimonas	DUSP7	0.267333	1.3669e-07
k__Bacteria.p__Proteobacteria.c__Gammaproteobacteria.o__Xanthomonadales.f__Xanthomonadaceae.g__Luteimonas	DYNC1H1	0.317176	2.94928e-10
k__Archaea.p__Euryarchaeota.c__Halobacteria.o__Haloferacales.f__Haloferacaceae.g__Halolamina	DYNC1H1	0.219065	1.77405e-05
k__Bacteria.p__Proteobacteria.c__Gammaproteobacteria.o__Xanthomonadales.f__Xanthomonadaceae.g__Luteimonas	DYNC1LI2	0.229764	6.57997e-06
k__Archaea.p__Euryarchaeota.c__Halobacteria.o__Haloferacales.f__Haloferacaceae.g__Halolamina	DYNC1LI2	0.219646	1.68309e-05
k__Archaea.p__Euryarchaeota.c__Halobacteria.o__Haloferacales.f__Haloferacaceae.g__Halolamina	DYNC2H1	0.236328	3.49571e-06
k__Bacteria.p__Proteobacteria.c__Gammaproteobacteria.o__Xanthomonadales.f__Xanthomonadaceae.g__Luteimonas	DYNLRB1	-0.216768	2.18128e-05
k__Archaea.p__Euryarchaeota.c__Halobacteria.o__Haloferacales.f__Haloferacaceae.g__Halolamina	DYRK2	0.216668	2.20091e-05
k__Archaea.p__Euryarchaeota.c__Halobacteria.o__Haloferacales.f__Haloferacaceae.g__Halolamina	DZANK1	0.222009	1.35688e-05
k__Archaea.p__Euryarchaeota.c__Halobacteria.o__Haloferacales.f__Haloferacaceae.g__Halolamina	E2F3	0.204401	6.39194e-05
k__Bacteria.p__Proteobacteria.c__Gammaproteobacteria.o__Xanthomonadales.f__Xanthomonadaceae.g__Luteimonas	EDC3	0.208541	4.49135e-05
k__Bacteria.p__Proteobacteria.c__Gammaproteobacteria.o__Xanthomonadales.f__Xanthomonadaceae.g__Luteimonas	EDC4	0.346263	4.64616e-12
k__Archaea.p__Euryarchaeota.c__Halobacteria.o__Haloferacales.f__Haloferacaceae.g__Halolamina	EDC4	0.23662	3.39741e-06
k__Bacteria.p__Proteobacteria.c__Gammaproteobacteria.o__Xanthomonadales.f__Xanthomonadaceae.g__Luteimonas	EDDM3B	-0.217579	2.02832e-05
k__Bacteria.p__Proteobacteria.c__Gammaproteobacteria.o__Xanthomonadales.f__Xanthomonadaceae.g__Luteimonas	EDEM1	0.261957	2.4724e-07
k__Archaea.p__Euryarchaeota.c__Halobacteria.o__Haloferacales.f__Haloferacaceae.g__Halolamina	EDRF1	0.211706	3.41311e-05
k__Bacteria.p__Proteobacteria.c__Gammaproteobacteria.o__Xanthomonadales.f__Xanthomonadaceae.g__Luteimonas	EEF1E1	-0.208423	4.53684e-05
k__Bacteria.p__Proteobacteria.c__Gammaproteobacteria.o__Xanthomonadales.f__Xanthomonadaceae.g__Luteimonas	EEPD1	0.20591	5.62498e-05
k__Archaea.p__Euryarchaeota.c__Halobacteria.o__Haloferacales.f__Haloferacaceae.g__Halolamina	EFCAB12	0.242445	1.90699e-06
k__Archaea.p__Euryarchaeota.c__Halobacteria.o__Haloferacales.f__Haloferacaceae.g__Halolamina	EFCAB6	0.223649	1.1667e-05
k__Bacteria.p__Proteobacteria.c__Gammaproteobacteria.o__Xanthomonadales.f__Xanthomonadaceae.g__Luteimonas	EHBP1L1	0.207249	5.01771e-05
k__Bacteria.p__Proteobacteria.c__Gammaproteobacteria.o__Xanthomonadales.f__Xanthomonadaceae.g__Luteimonas	EHD1	0.230862	5.92696e-06
k__Bacteria.p__Proteobacteria.c__Gammaproteobacteria.o__Xanthomonadales.f__Xanthomonadaceae.g__Luteimonas	EHMT1	0.293956	5.96716e-09
k__Archaea.p__Euryarchaeota.c__Halobacteria.o__Haloferacales.f__Haloferacaceae.g__Halolamina	EHMT1	0.203823	6.71102e-05
k__Bacteria.p__Proteobacteria.c__Gammaproteobacteria.o__Xanthomonadales.f__Xanthomonadaceae.g__Luteimonas	EIF1	-0.200449	8.89437e-05
k__Bacteria.p__Proteobacteria.c__Gammaproteobacteria.o__Cellvibrionales.f__Cellvibrionaceae.g__Simiduia	EIF3A	0.222016	1.35599e-05
k__Archaea.p__Euryarchaeota.c__Halobacteria.o__Haloferacales.f__Haloferacaceae.g__Halolamina	EIF3A	0.279521	3.39561e-08
k__Bacteria.p__Proteobacteria.c__Gammaproteobacteria.o__Xanthomonadales.f__Xanthomonadaceae.g__Luteimonas	EIF3C	0.214468	2.67685e-05
k__Bacteria.p__Proteobacteria.c__Gammaproteobacteria.o__Xanthomonadales.f__Xanthomonadaceae.g__Luteimonas	EIF4ENIF1	0.229018	7.06215e-06
k__Bacteria.p__Proteobacteria.c__Gammaproteobacteria.o__Xanthomonadales.f__Xanthomonadaceae.g__Luteimonas	EIF4G1	0.302823	1.95227e-09
k__Archaea.p__Euryarchaeota.c__Halobacteria.o__Haloferacales.f__Haloferacaceae.g__Halolamina	EIF4G1	0.201463	8.17616e-05
k__Bacteria.p__Proteobacteria.c__Gammaproteobacteria.o__Xanthomonadales.f__Xanthomonadaceae.g__Luteimonas	EIF4H	0.281539	2.67886e-08
k__Bacteria.p__Proteobacteria.c__Gammaproteobacteria.o__Xanthomonadales.f__Xanthomonadaceae.g__Luteimonas	EIF5A	-0.220211	1.59886e-05
k__Bacteria.p__Proteobacteria.c__Gammaproteobacteria.o__Xanthomonadales.f__Xanthomonadaceae.g__Luteimonas	ELL	0.288467	1.16948e-08
k__Bacteria.p__Proteobacteria.c__Gammaproteobacteria.o__Xanthomonadales.f__Xanthomonadaceae.g__Luteimonas	ELMO2	0.221964	1.36238e-05
k__Bacteria.p__Proteobacteria.c__Gammaproteobacteria.o__Xanthomonadales.f__Xanthomonadaceae.g__Luteimonas	ELMOD3	0.215159	2.5178e-05
k__Bacteria.p__Proteobacteria.c__Gammaproteobacteria.o__Xanthomonadales.f__Xanthomonadaceae.g__Luteimonas	ELMSAN1	0.300204	2.72648e-09
k__Bacteria.p__Proteobacteria.c__Gammaproteobacteria.o__Xanthomonadales.f__Xanthomonadaceae.g__Luteimonas	ELOB	-0.245778	1.36121e-06
k__Bacteria.p__Proteobacteria.c__Gammaproteobacteria.o__Xanthomonadales.f__Xanthomonadaceae.g__Luteimonas	ELOC	-0.232936	4.85829e-06
k__Bacteria.p__Proteobacteria.c__Gammaproteobacteria.o__Xanthomonadales.f__Xanthomonadaceae.g__Luteimonas	EMC7	-0.210102	3.92438e-05
k__Archaea.p__Euryarchaeota.c__Halobacteria.o__Haloferacales.f__Haloferacaceae.g__Halolamina	EMC7	-0.202954	7.21917e-05
k__Archaea.p__Euryarchaeota.c__Halobacteria.o__Haloferacales.f__Haloferacaceae.g__Halolamina	EML1	0.217972	1.95777e-05
k__Archaea.p__Euryarchaeota.c__Halobacteria.o__Haloferacales.f__Haloferacaceae.g__Halolamina	EMX2	0.311205	6.55484e-10
k__Bacteria.p__Proteobacteria.c__Gammaproteobacteria.o__Xanthomonadales.f__Xanthomonadaceae.g__Luteimonas	ENG	0.249468	9.32024e-07
k__Bacteria.p__Proteobacteria.c__Gammaproteobacteria.o__Xanthomonadales.f__Xanthomonadaceae.g__Luteimonas	ENGASE	0.207464	4.92655e-05
k__Archaea.p__Euryarchaeota.c__Halobacteria.o__Haloferacales.f__Haloferacaceae.g__Halolamina	ENO4	0.279313	3.47942e-08
k__Bacteria.p__Proteobacteria.c__Gammaproteobacteria.o__Xanthomonadales.f__Xanthomonadaceae.g__Luteimonas	EP300	0.227542	8.1175e-06
k__Bacteria.p__Proteobacteria.c__Gammaproteobacteria.o__Xanthomonadales.f__Xanthomonadaceae.g__Luteimonas	EP400	0.309501	8.20623e-10
k__Archaea.p__Euryarchaeota.c__Halobacteria.o__Haloferacales.f__Haloferacaceae.g__Halolamina	EP400	0.262543	2.31939e-07
k__Bacteria.p__Proteobacteria.c__Gammaproteobacteria.o__Xanthomonadales.f__Xanthomonadaceae.g__Luteimonas	EPB41L1	0.217627	2.01947e-05
k__Bacteria.p__Proteobacteria.c__Gammaproteobacteria.o__Xanthomonadales.f__Xanthomonadaceae.g__Luteimonas	EPHB4	0.251401	7.6244e-07
k__Bacteria.p__Proteobacteria.c__Gammaproteobacteria.o__Xanthomonadales.f__Xanthomonadaceae.g__Luteimonas	EPN2	0.259137	3.35645e-07
k__Archaea.p__Euryarchaeota.c__Halobacteria.o__Haloferacales.f__Haloferacaceae.g__Halolamina	EPN2	0.209003	4.31597e-05
k__Bacteria.p__Proteobacteria.c__Gammaproteobacteria.o__Xanthomonadales.f__Xanthomonadaceae.g__Luteimonas	EPPK1	0.21947	1.71021e-05
k__Archaea.p__Euryarchaeota.c__Halobacteria.o__Haloferacales.f__Haloferacaceae.g__Halolamina	ERC1	0.207303	4.99486e-05
k__Bacteria.p__Proteobacteria.c__Gammaproteobacteria.o__Xanthomonadales.f__Xanthomonadaceae.g__Luteimonas	ERCC6	0.225324	9.98883e-06
k__Archaea.p__Euryarchaeota.c__Halobacteria.o__Haloferacales.f__Haloferacaceae.g__Halolamina	ERCC6	0.264153	1.94387e-07
k__Bacteria.p__Proteobacteria.c__Gammaproteobacteria.o__Xanthomonadales.f__Xanthomonadaceae.g__Luteimonas	ERCC6L2	0.221819	1.38064e-05
k__Archaea.p__Euryarchaeota.c__Halobacteria.o__Haloferacales.f__Haloferacaceae.g__Halolamina	ERCC6L2	0.212911	3.07093e-05
k__Bacteria.p__Proteobacteria.c__Gammaproteobacteria.o__Xanthomonadales.f__Xanthomonadaceae.g__Luteimonas	ERGIC2	-0.201243	8.3271e-05
k__Bacteria.p__Proteobacteria.c__Gammaproteobacteria.o__Xanthomonadales.f__Xanthomonadaceae.g__Luteimonas	ERMAP	0.291437	8.14028e-09
k__Bacteria.p__Proteobacteria.c__Gammaproteobacteria.o__Xanthomonadales.f__Xanthomonadaceae.g__Luteimonas	ERVFRD-1	0.212823	3.09481e-05
k__Bacteria.p__Proteobacteria.c__Gammaproteobacteria.o__Xanthomonadales.f__Xanthomonadaceae.g__Luteimonas	ERVW-1	0.216234	2.28792e-05
k__Bacteria.p__Proteobacteria.c__Gammaproteobacteria.o__Xanthomonadales.f__Xanthomonadaceae.g__Luteimonas	ESRP2	0.213106	3.01867e-05
k__Archaea.p__Euryarchaeota.c__Halobacteria.o__Haloferacales.f__Haloferacaceae.g__Halolamina	ETV3	0.212135	3.28734e-05
k__Bacteria.p__Proteobacteria.c__Gammaproteobacteria.o__Xanthomonadales.f__Xanthomonadaceae.g__Luteimonas	EVC	0.311705	6.13482e-10
k__Bacteria.p__Proteobacteria.c__Gammaproteobacteria.o__Xanthomonadales.f__Xanthomonadaceae.g__Luteimonas	EVI5L	0.228455	7.44834e-06
k__Bacteria.p__Proteobacteria.c__Gammaproteobacteria.o__Xanthomonadales.f__Xanthomonadaceae.g__Luteimonas	EWSR1	0.227328	8.28223e-06
k__Bacteria.p__Proteobacteria.c__Gammaproteobacteria.o__Xanthomonadales.f__Xanthomonadaceae.g__Luteimonas	EXD2	0.210997	3.63085e-05
k__Bacteria.p__Proteobacteria.c__Gammaproteobacteria.o__Xanthomonadales.f__Xanthomonadaceae.g__Luteimonas	EXD3	0.230419	6.18291e-06
k__Bacteria.p__Proteobacteria.c__Gammaproteobacteria.o__Xanthomonadales.f__Xanthomonadaceae.g__Luteimonas	EXOC6B	0.268357	1.21908e-07
k__Bacteria.p__Proteobacteria.c__Gammaproteobacteria.o__Xanthomonadales.f__Xanthomonadaceae.g__Luteimonas	EXOC7	0.302451	2.04747e-09
k__Archaea.p__Euryarchaeota.c__Halobacteria.o__Haloferacales.f__Haloferacaceae.g__Halolamina	EXOC7	0.208649	4.44947e-05
k__Bacteria.p__Proteobacteria.c__Gammaproteobacteria.o__Xanthomonadales.f__Xanthomonadaceae.g__Luteimonas	EXTL1	0.210549	3.77508e-05
k__Bacteria.p__Proteobacteria.c__Gammaproteobacteria.o__Xanthomonadales.f__Xanthomonadaceae.g__Luteimonas	EYA3	0.227482	8.16323e-06
k__Bacteria.p__Proteobacteria.c__Gammaproteobacteria.o__Xanthomonadales.f__Xanthomonadaceae.g__Luteimonas	EZH1	0.249047	9.73427e-07
k__Bacteria.p__Proteobacteria.c__Gammaproteobacteria.o__Xanthomonadales.f__Xanthomonadaceae.g__Luteimonas	FAAP100	0.269307	1.0959e-07
k__Archaea.p__Euryarchaeota.c__Halobacteria.o__Haloferacales.f__Haloferacaceae.g__Halolamina	FAAP100	0.220866	1.50626e-05
k__Bacteria.p__Proteobacteria.c__Gammaproteobacteria.o__Xanthomonadales.f__Xanthomonadaceae.g__Luteimonas	FAM102A	0.286662	1.45449e-08
k__Bacteria.p__Proteobacteria.c__Gammaproteobacteria.o__Xanthomonadales.f__Xanthomonadaceae.g__Luteimonas	FAM120B	0.249267	9.51522e-07
k__Bacteria.p__Proteobacteria.c__Gammaproteobacteria.o__Xanthomonadales.f__Xanthomonadaceae.g__Luteimonas	FAM13C	0.200824	8.62176e-05
k__Bacteria.p__Proteobacteria.c__Gammaproteobacteria.o__Xanthomonadales.f__Xanthomonadaceae.g__Luteimonas	FAM160A1	0.238507	2.82229e-06
k__Bacteria.p__Proteobacteria.c__Gammaproteobacteria.o__Xanthomonadales.f__Xanthomonadaceae.g__Luteimonas	FAM160A2	0.234212	4.29523e-06
k__Bacteria.p__Proteobacteria.c__Gammaproteobacteria.o__Xanthomonadales.f__Xanthomonadaceae.g__Luteimonas	FAM160B2	0.271868	8.20644e-08
k__Archaea.p__Euryarchaeota.c__Halobacteria.o__Haloferacales.f__Haloferacaceae.g__Halolamina	FAM161A	0.204727	6.21819e-05
k__Bacteria.p__Proteobacteria.c__Gammaproteobacteria.o__Xanthomonadales.f__Xanthomonadaceae.g__Luteimonas	FAM161B	0.210296	3.8591e-05
k__Bacteria.p__Proteobacteria.c__Gammaproteobacteria.o__Xanthomonadales.f__Xanthomonadaceae.g__Luteimonas	FAM168A	0.204413	6.38557e-05
k__Archaea.p__Euryarchaeota.c__Halobacteria.o__Haloferacales.f__Haloferacaceae.g__Halolamina	FAM168B	0.228268	7.58142e-06
k__Archaea.p__Euryarchaeota.c__Halobacteria.o__Haloferacales.f__Haloferacaceae.g__Halolamina	FAM186B	0.224383	1.09018e-05
k__Bacteria.p__Proteobacteria.c__Gammaproteobacteria.o__Xanthomonadales.f__Xanthomonadaceae.g__Luteimonas	FAM193A	0.231262	5.7052e-06
k__Bacteria.p__Proteobacteria.c__Gammaproteobacteria.o__Xanthomonadales.f__Xanthomonadaceae.g__Luteimonas	FAM20B	0.208096	4.66653e-05
k__Bacteria.p__Proteobacteria.c__Gammaproteobacteria.o__Cellvibrionales.f__Cellvibrionaceae.g__Simiduia	FAM217A	0.222787	1.26329e-05
k__Bacteria.p__Proteobacteria.c__Gammaproteobacteria.o__Xanthomonadales.f__Xanthomonadaceae.g__Luteimonas	FAM53B	0.258477	3.6035e-07
k__Bacteria.p__Proteobacteria.c__Gammaproteobacteria.o__Xanthomonadales.f__Xanthomonadaceae.g__Luteimonas	FAM53C	0.214214	2.73774e-05
k__Bacteria.p__Proteobacteria.c__Gammaproteobacteria.o__Xanthomonadales.f__Xanthomonadaceae.g__Luteimonas	FAM83G	0.217344	2.07152e-05
k__Bacteria.p__Proteobacteria.c__Gammaproteobacteria.o__Xanthomonadales.f__Xanthomonadaceae.g__Luteimonas	FAN1	0.231055	5.81884e-06
k__Bacteria.p__Proteobacteria.c__Gammaproteobacteria.o__Xanthomonadales.f__Xanthomonadaceae.g__Luteimonas	FANCC	0.23648	3.44421e-06
k__Archaea.p__Euryarchaeota.c__Halobacteria.o__Haloferacales.f__Haloferacaceae.g__Halolamina	FANK1	0.228589	7.35456e-06
k__Bacteria.p__Proteobacteria.c__Gammaproteobacteria.o__Xanthomonadales.f__Xanthomonadaceae.g__Luteimonas	FARP1	0.211737	3.40377e-05
k__Archaea.p__Euryarchaeota.c__Halobacteria.o__Haloferacales.f__Haloferacaceae.g__Halolamina	FARP1	0.240623	2.2881e-06
k__Bacteria.p__Proteobacteria.c__Gammaproteobacteria.o__Xanthomonadales.f__Xanthomonadaceae.g__Luteimonas	FASN	0.266981	1.42151e-07
k__Bacteria.p__Proteobacteria.c__Gammaproteobacteria.o__Xanthomonadales.f__Xanthomonadaceae.g__Luteimonas	FAU	-0.237295	3.17985e-06
k__Bacteria.p__Proteobacteria.c__Gammaproteobacteria.o__Xanthomonadales.f__Xanthomonadaceae.g__Luteimonas	FBH1	0.228952	7.10664e-06
k__Bacteria.p__Proteobacteria.c__Gammaproteobacteria.o__Xanthomonadales.f__Xanthomonadaceae.g__Luteimonas	FBRS	0.261023	2.73701e-07
k__Archaea.p__Euryarchaeota.c__Halobacteria.o__Haloferacales.f__Haloferacaceae.g__Halolamina	FBRS	0.226968	8.56677e-06
k__Bacteria.p__Proteobacteria.c__Gammaproteobacteria.o__Xanthomonadales.f__Xanthomonadaceae.g__Luteimonas	FBRSL1	0.237601	3.08561e-06
k__Archaea.p__Euryarchaeota.c__Halobacteria.o__Haloferacales.f__Haloferacaceae.g__Halolamina	FBRSL1	0.238398	2.85271e-06
k__Bacteria.p__Proteobacteria.c__Gammaproteobacteria.o__Xanthomonadales.f__Xanthomonadaceae.g__Luteimonas	FBXL18	0.290022	9.67929e-09
k__Bacteria.p__Proteobacteria.c__Gammaproteobacteria.o__Xanthomonadales.f__Xanthomonadaceae.g__Luteimonas	FBXL19	0.23912	2.65624e-06
k__Archaea.p__Euryarchaeota.c__Halobacteria.o__Haloferacales.f__Haloferacaceae.g__Halolamina	FBXL19	0.234827	4.04635e-06
k__Bacteria.p__Proteobacteria.c__Gammaproteobacteria.o__Xanthomonadales.f__Xanthomonadaceae.g__Luteimonas	FBXL2	0.205218	5.96532e-05
k__Archaea.p__Euryarchaeota.c__Halobacteria.o__Haloferacales.f__Haloferacaceae.g__Halolamina	FBXO11	0.232184	5.22271e-06
k__Bacteria.p__Proteobacteria.c__Gammaproteobacteria.o__Xanthomonadales.f__Xanthomonadaceae.g__Luteimonas	FBXO31	0.354974	1.22908e-12
k__Bacteria.p__Proteobacteria.c__Gammaproteobacteria.o__Xanthomonadales.f__Xanthomonadaceae.g__Luteimonas	FBXO41	0.200504	8.85363e-05
k__Archaea.p__Euryarchaeota.c__Halobacteria.o__Haloferacales.f__Haloferacaceae.g__Halolamina	FBXW11	0.207961	4.72077e-05
k__Bacteria.p__Proteobacteria.c__Gammaproteobacteria.o__Xanthomonadales.f__Xanthomonadaceae.g__Luteimonas	FBXW2	0.224864	1.04258e-05
k__Bacteria.p__Proteobacteria.c__Gammaproteobacteria.o__Xanthomonadales.f__Xanthomonadaceae.g__Luteimonas	FBXW5	0.214704	2.6214e-05
k__Bacteria.p__Proteobacteria.c__Gammaproteobacteria.o__Xanthomonadales.f__Xanthomonadaceae.g__Luteimonas	FBXW8	0.262634	2.29634e-07
k__Archaea.p__Euryarchaeota.c__Halobacteria.o__Haloferacales.f__Haloferacaceae.g__Halolamina	FBXW8	0.231262	5.70529e-06
k__Bacteria.p__Proteobacteria.c__Gammaproteobacteria.o__Xanthomonadales.f__Xanthomonadaceae.g__Luteimonas	FCGBP	0.245451	1.40731e-06
k__Archaea.p__Euryarchaeota.c__Halobacteria.o__Haloferacales.f__Haloferacaceae.g__Halolamina	FCGR1B	-0.204791	6.18466e-05
k__Bacteria.p__Proteobacteria.c__Gammaproteobacteria.o__Xanthomonadales.f__Xanthomonadaceae.g__Luteimonas	FCSK	0.242091	1.97596e-06
k__Bacteria.p__Proteobacteria.c__Gammaproteobacteria.o__Xanthomonadales.f__Xanthomonadaceae.g__Luteimonas	FEM1A	0.203155	7.09865e-05
k__Bacteria.p__Proteobacteria.c__Gammaproteobacteria.o__Xanthomonadales.f__Xanthomonadaceae.g__Luteimonas	FEZF2	0.247833	1.10309e-06
k__Bacteria.p__Proteobacteria.c__Gammaproteobacteria.o__Xanthomonadales.f__Xanthomonadaceae.g__Luteimonas	FGD1	0.205836	5.66049e-05
k__Bacteria.p__Proteobacteria.c__Gammaproteobacteria.o__Xanthomonadales.f__Xanthomonadaceae.g__Luteimonas	FGD3	0.216886	2.1583e-05
k__Archaea.p__Euryarchaeota.c__Halobacteria.o__Haloferacales.f__Haloferacaceae.g__Halolamina	FHDC1	0.231653	5.49559e-06
k__Bacteria.p__Proteobacteria.c__Gammaproteobacteria.o__Xanthomonadales.f__Xanthomonadaceae.g__Luteimonas	FHOD1	0.26967	1.05208e-07
k__Bacteria.p__Proteobacteria.c__Gammaproteobacteria.o__Xanthomonadales.f__Xanthomonadaceae.g__Luteimonas	FITM2	0.235393	3.82995e-06
k__Bacteria.p__Proteobacteria.c__Gammaproteobacteria.o__Xanthomonadales.f__Xanthomonadaceae.g__Luteimonas	FKBP15	0.248264	1.05535e-06
k__Bacteria.p__Proteobacteria.c__Gammaproteobacteria.o__Xanthomonadales.f__Xanthomonadaceae.g__Luteimonas	FKBP2	-0.28432	1.92578e-08
k__Bacteria.p__Proteobacteria.c__Gammaproteobacteria.o__Xanthomonadales.f__Xanthomonadaceae.g__Luteimonas	FLCN	0.2041	6.55628e-05
k__Bacteria.p__Proteobacteria.c__Gammaproteobacteria.o__Xanthomonadales.f__Xanthomonadaceae.g__Luteimonas	FLII	0.273482	6.82812e-08
k__Bacteria.p__Proteobacteria.c__Gammaproteobacteria.o__Xanthomonadales.f__Xanthomonadaceae.g__Luteimonas	FLNA	0.284285	1.93378e-08
k__Bacteria.p__Proteobacteria.c__Gammaproteobacteria.o__Xanthomonadales.f__Xanthomonadaceae.g__Luteimonas	FLNB	0.342656	7.96171e-12
k__Bacteria.p__Proteobacteria.c__Gammaproteobacteria.o__Xanthomonadales.f__Xanthomonadaceae.g__Luteimonas	FLNC	0.218843	1.81003e-05
k__Bacteria.p__Proteobacteria.c__Gammaproteobacteria.o__Xanthomonadales.f__Xanthomonadaceae.g__Luteimonas	FOXJ3	0.21489	2.57845e-05
k__Bacteria.p__Proteobacteria.c__Gammaproteobacteria.o__Xanthomonadales.f__Xanthomonadaceae.g__Luteimonas	FOXK1	0.295114	5.16831e-09
k__Bacteria.p__Proteobacteria.c__Gammaproteobacteria.o__Xanthomonadales.f__Xanthomonadaceae.g__Luteimonas	FOXO3B	0.234051	4.3626e-06
k__Bacteria.p__Proteobacteria.c__Gammaproteobacteria.o__Xanthomonadales.f__Xanthomonadaceae.g__Luteimonas	FOXO4	0.218093	1.93671e-05
k__Archaea.p__Euryarchaeota.c__Halobacteria.o__Haloferacales.f__Haloferacaceae.g__Halolamina	FOXO4	0.228384	7.4985e-06
k__Archaea.p__Euryarchaeota.c__Halobacteria.o__Haloferacales.f__Haloferacaceae.g__Halolamina	FOXP4	0.238141	2.9261e-06
k__Archaea.p__Euryarchaeota.c__Halobacteria.o__Haloferacales.f__Haloferacaceae.g__Halolamina	FRA10AC1	0.20039	8.93766e-05
k__Bacteria.p__Proteobacteria.c__Gammaproteobacteria.o__Xanthomonadales.f__Xanthomonadaceae.g__Luteimonas	FRAT1	0.265864	1.60925e-07
k__Archaea.p__Euryarchaeota.c__Halobacteria.o__Haloferacales.f__Haloferacaceae.g__Halolamina	FRAT1	0.209742	4.04883e-05
k__Archaea.p__Euryarchaeota.c__Halobacteria.o__Haloferacales.f__Haloferacaceae.g__Halolamina	FRMPD1	0.203449	6.92518e-05
k__Bacteria.p__Proteobacteria.c__Gammaproteobacteria.o__Xanthomonadales.f__Xanthomonadaceae.g__Luteimonas	FSCN2	0.218845	1.80966e-05
k__Archaea.p__Euryarchaeota.c__Halobacteria.o__Haloferacales.f__Haloferacaceae.g__Halolamina	FSD1L	0.207724	4.81794e-05
k__Archaea.p__Euryarchaeota.c__Halobacteria.o__Haloferacales.f__Haloferacaceae.g__Halolamina	FTL	-0.268186	1.24272e-07
k__Archaea.p__Euryarchaeota.c__Halobacteria.o__Haloferacales.f__Haloferacaceae.g__Halolamina	FTO	0.212264	3.25028e-05
k__Archaea.p__Euryarchaeota.c__Halobacteria.o__Haloferacales.f__Haloferacaceae.g__Halolamina	FUBP1	0.20355	6.8669e-05
k__Bacteria.p__Proteobacteria.c__Gammaproteobacteria.o__Xanthomonadales.f__Xanthomonadaceae.g__Luteimonas	FUNDC1	-0.200432	8.90683e-05
k__Archaea.p__Euryarchaeota.c__Halobacteria.o__Haloferacales.f__Haloferacaceae.g__Halolamina	FUS	0.2869	1.41329e-08
k__Bacteria.p__Proteobacteria.c__Gammaproteobacteria.o__Xanthomonadales.f__Xanthomonadaceae.g__Luteimonas	FYCO1	0.349218	2.97276e-12
k__Archaea.p__Euryarchaeota.c__Halobacteria.o__Haloferacales.f__Haloferacaceae.g__Halolamina	FZD10	0.243137	1.77876e-06
k__Bacteria.p__Proteobacteria.c__Gammaproteobacteria.o__Xanthomonadales.f__Xanthomonadaceae.g__Luteimonas	FZR1	0.239056	2.67335e-06
k__Bacteria.p__Proteobacteria.c__Gammaproteobacteria.o__Xanthomonadales.f__Xanthomonadaceae.g__Luteimonas	GAA	0.263875	2.00419e-07
k__Bacteria.p__Proteobacteria.c__Gammaproteobacteria.o__Xanthomonadales.f__Xanthomonadaceae.g__Luteimonas	GAK	0.237834	3.01566e-06
k__Bacteria.p__Proteobacteria.c__Gammaproteobacteria.o__Xanthomonadales.f__Xanthomonadaceae.g__Luteimonas	GALNT2	0.247878	1.09809e-06
k__Bacteria.p__Proteobacteria.c__Gammaproteobacteria.o__Xanthomonadales.f__Xanthomonadaceae.g__Luteimonas	GAPVD1	0.223314	1.20335e-05
k__Bacteria.p__Proteobacteria.c__Gammaproteobacteria.o__Xanthomonadales.f__Xanthomonadaceae.g__Luteimonas	GARNL3	0.21576	2.3867e-05
k__Archaea.p__Euryarchaeota.c__Halobacteria.o__Haloferacales.f__Haloferacaceae.g__Halolamina	GAS8	0.217079	2.12139e-05
k__Bacteria.p__Proteobacteria.c__Gammaproteobacteria.o__Xanthomonadales.f__Xanthomonadaceae.g__Luteimonas	GATAD2A	0.218908	1.79931e-05
k__Archaea.p__Euryarchaeota.c__Halobacteria.o__Haloferacales.f__Haloferacaceae.g__Halolamina	GATAD2A	0.243767	1.6693e-06
k__Archaea.p__Euryarchaeota.c__Halobacteria.o__Haloferacales.f__Haloferacaceae.g__Halolamina	GATAD2B	0.24074	2.26151e-06
k__Bacteria.p__Proteobacteria.c__Gammaproteobacteria.o__Xanthomonadales.f__Xanthomonadaceae.g__Luteimonas	GBF1	0.257392	4.04815e-07
k__Archaea.p__Euryarchaeota.c__Halobacteria.o__Haloferacales.f__Haloferacaceae.g__Halolamina	GBF1	0.228997	7.07656e-06
k__Bacteria.p__Proteobacteria.c__Gammaproteobacteria.o__Xanthomonadales.f__Xanthomonadaceae.g__Luteimonas	GCA	-0.212183	3.27351e-05
k__Archaea.p__Euryarchaeota.c__Halobacteria.o__Haloferacales.f__Haloferacaceae.g__Halolamina	GCA	-0.22424	1.10473e-05
k__Bacteria.p__Proteobacteria.c__Gammaproteobacteria.o__Xanthomonadales.f__Xanthomonadaceae.g__Luteimonas	GCC1	0.251315	7.69261e-07
k__Bacteria.p__Proteobacteria.c__Gammaproteobacteria.o__Xanthomonadales.f__Xanthomonadaceae.g__Luteimonas	GCN1	0.339092	1.34658e-11
k__Archaea.p__Euryarchaeota.c__Halobacteria.o__Haloferacales.f__Haloferacaceae.g__Halolamina	GCNT7	0.200266	9.02968e-05
k__Bacteria.p__Proteobacteria.c__Gammaproteobacteria.o__Xanthomonadales.f__Xanthomonadaceae.g__Luteimonas	GFOD2	0.269888	1.02664e-07
k__Archaea.p__Euryarchaeota.c__Halobacteria.o__Haloferacales.f__Haloferacaceae.g__Halolamina	GFOD2	0.20927	4.21756e-05
k__Bacteria.p__Proteobacteria.c__Gammaproteobacteria.o__Xanthomonadales.f__Xanthomonadaceae.g__Luteimonas	GGA2	0.215582	2.42485e-05
k__Bacteria.p__Proteobacteria.c__Gammaproteobacteria.o__Xanthomonadales.f__Xanthomonadaceae.g__Luteimonas	GGA3	0.250554	8.32714e-07
k__Bacteria.p__Proteobacteria.c__Gammaproteobacteria.o__Xanthomonadales.f__Xanthomonadaceae.g__Luteimonas	GIGYF1	0.229912	6.48863e-06
k__Archaea.p__Euryarchaeota.c__Halobacteria.o__Haloferacales.f__Haloferacaceae.g__Halolamina	GIGYF2	0.250119	8.71179e-07
k__Bacteria.p__Proteobacteria.c__Gammaproteobacteria.o__Xanthomonadales.f__Xanthomonadaceae.g__Luteimonas	GIT1	0.216893	2.15688e-05
k__Bacteria.p__Proteobacteria.c__Gammaproteobacteria.o__Xanthomonadales.f__Xanthomonadaceae.g__Luteimonas	GIT2	0.295808	4.74033e-09
k__Archaea.p__Euryarchaeota.c__Halobacteria.o__Haloferacales.f__Haloferacaceae.g__Halolamina	GJA8	0.203133	7.11154e-05
k__Bacteria.p__Proteobacteria.c__Gammaproteobacteria.o__Xanthomonadales.f__Xanthomonadaceae.g__Luteimonas	GK3P	0.247935	1.09164e-06
k__Bacteria.p__Proteobacteria.c__Gammaproteobacteria.o__Xanthomonadales.f__Xanthomonadaceae.g__Luteimonas	GLB1	0.243601	1.69748e-06
k__Bacteria.p__Proteobacteria.c__Gammaproteobacteria.o__Xanthomonadales.f__Xanthomonadaceae.g__Luteimonas	GLG1	0.294557	5.53851e-09
k__Bacteria.p__Proteobacteria.c__Gammaproteobacteria.o__Xanthomonadales.f__Xanthomonadaceae.g__Luteimonas	GLIS2	0.222294	1.32184e-05
k__Archaea.p__Euryarchaeota.c__Halobacteria.o__Haloferacales.f__Haloferacaceae.g__Halolamina	GLRX	-0.25385	5.89713e-07
k__Bacteria.p__Proteobacteria.c__Gammaproteobacteria.o__Xanthomonadales.f__Xanthomonadaceae.g__Luteimonas	GLRX2	-0.218397	1.8843e-05
k__Bacteria.p__Proteobacteria.c__Gammaproteobacteria.o__Xanthomonadales.f__Xanthomonadaceae.g__Luteimonas	GLT8D1	0.212231	3.2596e-05
k__Bacteria.p__Proteobacteria.c__Gammaproteobacteria.o__Xanthomonadales.f__Xanthomonadaceae.g__Luteimonas	GMEB2	0.250695	8.20558e-07
k__Archaea.p__Euryarchaeota.c__Halobacteria.o__Haloferacales.f__Haloferacaceae.g__Halolamina	GMFG	-0.250404	8.45813e-07
k__Bacteria.p__Proteobacteria.c__Gammaproteobacteria.o__Xanthomonadales.f__Xanthomonadaceae.g__Luteimonas	GMIP	0.22867	7.29846e-06
k__Bacteria.p__Proteobacteria.c__Gammaproteobacteria.o__Xanthomonadales.f__Xanthomonadaceae.g__Luteimonas	GNA11	0.224496	1.07875e-05
k__Bacteria.p__Proteobacteria.c__Gammaproteobacteria.o__Xanthomonadales.f__Xanthomonadaceae.g__Luteimonas	GNA12	0.23162	5.51296e-06
k__Bacteria.p__Proteobacteria.c__Gammaproteobacteria.o__Xanthomonadales.f__Xanthomonadaceae.g__Luteimonas	GNG5	-0.208161	4.64027e-05
k__Bacteria.p__Proteobacteria.c__Gammaproteobacteria.o__Xanthomonadales.f__Xanthomonadaceae.g__Luteimonas	GNS	0.207074	5.09356e-05
k__Bacteria.p__Proteobacteria.c__Gammaproteobacteria.o__Xanthomonadales.f__Xanthomonadaceae.g__Luteimonas	GOLGA1	0.222894	1.25092e-05
k__Bacteria.p__Proteobacteria.c__Gammaproteobacteria.o__Xanthomonadales.f__Xanthomonadaceae.g__Luteimonas	GOLGA2	0.220224	1.59696e-05
k__Bacteria.p__Proteobacteria.c__Gammaproteobacteria.o__Xanthomonadales.f__Xanthomonadaceae.g__Luteimonas	GOLGA3	0.317898	2.67426e-10
k__Archaea.p__Euryarchaeota.c__Halobacteria.o__Haloferacales.f__Haloferacaceae.g__Halolamina	GOLGA3	0.225782	9.57195e-06
k__Bacteria.p__Proteobacteria.c__Gammaproteobacteria.o__Xanthomonadales.f__Xanthomonadaceae.g__Luteimonas	GON4L	0.288237	1.20243e-08
k__Archaea.p__Euryarchaeota.c__Halobacteria.o__Haloferacales.f__Haloferacaceae.g__Halolamina	GON4L	0.233205	4.73402e-06
k__Bacteria.p__Proteobacteria.c__Gammaproteobacteria.o__Xanthomonadales.f__Xanthomonadaceae.g__Luteimonas	GORASP1	0.322814	1.36472e-10
k__Bacteria.p__Proteobacteria.c__Gammaproteobacteria.o__Xanthomonadales.f__Xanthomonadaceae.g__Luteimonas	GPAT4	0.220604	1.54267e-05
k__Bacteria.p__Proteobacteria.c__Gammaproteobacteria.o__Xanthomonadales.f__Xanthomonadaceae.g__Luteimonas	GPATCH8	0.249747	9.0547e-07
k__Bacteria.p__Proteobacteria.c__Gammaproteobacteria.o__Xanthomonadales.f__Xanthomonadaceae.g__Luteimonas	GPR107	0.273864	6.53628e-08
k__Bacteria.p__Proteobacteria.c__Gammaproteobacteria.o__Xanthomonadales.f__Xanthomonadaceae.g__Luteimonas	GPR153	0.201787	7.95876e-05
k__Bacteria.p__Proteobacteria.c__Gammaproteobacteria.o__Xanthomonadales.f__Xanthomonadaceae.g__Luteimonas	GPR173	0.202878	7.26535e-05
k__Bacteria.p__Proteobacteria.c__Gammaproteobacteria.o__Xanthomonadales.f__Xanthomonadaceae.g__Luteimonas	GPSM1	0.255271	5.07459e-07
k__Archaea.p__Euryarchaeota.c__Halobacteria.o__Haloferacales.f__Haloferacaceae.g__Halolamina	GPX4	-0.241839	2.02632e-06
k__Bacteria.p__Proteobacteria.c__Gammaproteobacteria.o__Xanthomonadales.f__Xanthomonadaceae.g__Luteimonas	GRAMD1A	0.21189	3.35859e-05
k__Bacteria.p__Proteobacteria.c__Gammaproteobacteria.o__Xanthomonadales.f__Xanthomonadaceae.g__Luteimonas	GRAMD4	0.31424	4.37738e-10
k__Bacteria.p__Proteobacteria.c__Gammaproteobacteria.o__Xanthomonadales.f__Xanthomonadaceae.g__Luteimonas	GRK5	0.208313	4.5803e-05
k__Bacteria.p__Proteobacteria.c__Gammaproteobacteria.o__Xanthomonadales.f__Xanthomonadaceae.g__Luteimonas	GRWD1	0.204791	6.18489e-05
k__Bacteria.p__Proteobacteria.c__Gammaproteobacteria.o__Xanthomonadales.f__Xanthomonadaceae.g__Luteimonas	GSE1	0.208112	4.65989e-05
k__Archaea.p__Euryarchaeota.c__Halobacteria.o__Haloferacales.f__Haloferacaceae.g__Halolamina	GSE1	0.206408	5.3913e-05
k__Bacteria.p__Proteobacteria.c__Gammaproteobacteria.o__Xanthomonadales.f__Xanthomonadaceae.g__Luteimonas	GSN	0.200756	8.67042e-05
k__Bacteria.p__Proteobacteria.c__Gammaproteobacteria.o__Xanthomonadales.f__Xanthomonadaceae.g__Luteimonas	GTF2A2	-0.254767	5.35295e-07
k__Bacteria.p__Proteobacteria.c__Gammaproteobacteria.o__Xanthomonadales.f__Xanthomonadaceae.g__Luteimonas	GTF2I	0.298473	3.39348e-09
k__Archaea.p__Euryarchaeota.c__Halobacteria.o__Haloferacales.f__Haloferacaceae.g__Halolamina	GTF2I	0.255971	4.71115e-07
k__Archaea.p__Euryarchaeota.c__Halobacteria.o__Haloferacales.f__Haloferacaceae.g__Halolamina	GTF2IRD1	0.239717	2.50367e-06
k__Bacteria.p__Proteobacteria.c__Gammaproteobacteria.o__Xanthomonadales.f__Xanthomonadaceae.g__Luteimonas	GTF3C1	0.31368	4.71772e-10
k__Archaea.p__Euryarchaeota.c__Halobacteria.o__Haloferacales.f__Haloferacaceae.g__Halolamina	GTF3C1	0.240937	2.21761e-06
k__Bacteria.p__Proteobacteria.c__Gammaproteobacteria.o__Xanthomonadales.f__Xanthomonadaceae.g__Luteimonas	GTF3C4	0.244854	1.4954e-06
k__Bacteria.p__Proteobacteria.c__Gammaproteobacteria.o__Xanthomonadales.f__Xanthomonadaceae.g__Luteimonas	GTPBP1	0.245428	1.41065e-06
k__Archaea.p__Euryarchaeota.c__Halobacteria.o__Haloferacales.f__Haloferacaceae.g__Halolamina	GVQW3	0.204069	6.57339e-05
k__Archaea.p__Euryarchaeota.c__Halobacteria.o__Haloferacales.f__Haloferacaceae.g__Halolamina	GZMH	-0.203538	6.87392e-05
k__Bacteria.p__Proteobacteria.c__Gammaproteobacteria.o__Xanthomonadales.f__Xanthomonadaceae.g__Luteimonas	H4C3	-0.209178	4.25126e-05
k__Bacteria.p__Proteobacteria.c__Gammaproteobacteria.o__Xanthomonadales.f__Xanthomonadaceae.g__Luteimonas	H6PD	0.264781	1.81404e-07
k__Bacteria.p__Proteobacteria.c__Gammaproteobacteria.o__Xanthomonadales.f__Xanthomonadaceae.g__Luteimonas	HBP1	0.222719	1.27116e-05
k__Bacteria.p__Proteobacteria.c__Gammaproteobacteria.o__Xanthomonadales.f__Xanthomonadaceae.g__Luteimonas	HCFC1	0.344876	5.72005e-12
k__Archaea.p__Euryarchaeota.c__Halobacteria.o__Haloferacales.f__Haloferacaceae.g__Halolamina	HCFC1	0.268801	1.15996e-07
k__Bacteria.p__Proteobacteria.c__Gammaproteobacteria.o__Xanthomonadales.f__Xanthomonadaceae.g__Luteimonas	HCFC2	0.200937	8.54131e-05
k__Archaea.p__Euryarchaeota.c__Halobacteria.o__Haloferacales.f__Haloferacaceae.g__Halolamina	HCST	-0.238199	2.90935e-06
k__Bacteria.p__Proteobacteria.c__Gammaproteobacteria.o__Xanthomonadales.f__Xanthomonadaceae.g__Luteimonas	HDAC11	0.223049	1.23314e-05
k__Bacteria.p__Proteobacteria.c__Gammaproteobacteria.o__Xanthomonadales.f__Xanthomonadaceae.g__Luteimonas	HDAC4	0.236846	3.32315e-06
k__Archaea.p__Euryarchaeota.c__Halobacteria.o__Haloferacales.f__Haloferacaceae.g__Halolamina	HDAC4	0.236323	3.49774e-06
k__Bacteria.p__Proteobacteria.c__Gammaproteobacteria.o__Xanthomonadales.f__Xanthomonadaceae.g__Luteimonas	HDAC5	0.254239	5.66023e-07
k__Bacteria.p__Proteobacteria.c__Gammaproteobacteria.o__Xanthomonadales.f__Xanthomonadaceae.g__Luteimonas	HDAC6	0.211329	3.52704e-05
k__Bacteria.p__Proteobacteria.c__Gammaproteobacteria.o__Xanthomonadales.f__Xanthomonadaceae.g__Luteimonas	HDAC7	0.257786	3.88109e-07
k__Archaea.p__Euryarchaeota.c__Halobacteria.o__Haloferacales.f__Haloferacaceae.g__Halolamina	HDAC7	0.251335	7.67689e-07
k__Archaea.p__Euryarchaeota.c__Halobacteria.o__Haloferacales.f__Haloferacaceae.g__Halolamina	HDGFL2	0.200018	9.21656e-05
k__Archaea.p__Euryarchaeota.c__Halobacteria.o__Haloferacales.f__Haloferacaceae.g__Halolamina	HDLBP	0.213228	2.9865e-05
k__Bacteria.p__Proteobacteria.c__Gammaproteobacteria.o__Xanthomonadales.f__Xanthomonadaceae.g__Luteimonas	HEATR1	0.226987	8.55211e-06
k__Bacteria.p__Proteobacteria.c__Gammaproteobacteria.o__Xanthomonadales.f__Xanthomonadaceae.g__Luteimonas	HEATR5B	0.201887	7.89247e-05
k__Bacteria.p__Proteobacteria.c__Gammaproteobacteria.o__Xanthomonadales.f__Xanthomonadaceae.g__Luteimonas	HECTD1	0.208853	4.37216e-05
k__Bacteria.p__Proteobacteria.c__Gammaproteobacteria.o__Xanthomonadales.f__Xanthomonadaceae.g__Luteimonas	HECTD4	0.330734	4.49916e-11
k__Archaea.p__Euryarchaeota.c__Halobacteria.o__Haloferacales.f__Haloferacaceae.g__Halolamina	HECTD4	0.211438	3.49368e-05
k__Bacteria.p__Proteobacteria.c__Gammaproteobacteria.o__Xanthomonadales.f__Xanthomonadaceae.g__Luteimonas	HELZ	0.21698	2.14025e-05
k__Bacteria.p__Proteobacteria.c__Gammaproteobacteria.o__Xanthomonadales.f__Xanthomonadaceae.g__Luteimonas	HEMK1	0.250614	8.27543e-07
k__Bacteria.p__Proteobacteria.c__Gammaproteobacteria.o__Xanthomonadales.f__Xanthomonadaceae.g__Luteimonas	HERC1	0.289302	1.05663e-08
k__Bacteria.p__Proteobacteria.c__Gammaproteobacteria.o__Xanthomonadales.f__Xanthomonadaceae.g__Luteimonas	HERC2	0.237944	2.98324e-06
k__Archaea.p__Euryarchaeota.c__Halobacteria.o__Haloferacales.f__Haloferacaceae.g__Halolamina	HERC2	0.203489	6.90222e-05
k__Bacteria.p__Proteobacteria.c__Gammaproteobacteria.o__Xanthomonadales.f__Xanthomonadaceae.g__Luteimonas	HGS	0.220379	1.57459e-05
k__Bacteria.p__Proteobacteria.c__Gammaproteobacteria.o__Xanthomonadales.f__Xanthomonadaceae.g__Luteimonas	HIF1AN	0.280571	3.00216e-08
k__Archaea.p__Euryarchaeota.c__Halobacteria.o__Haloferacales.f__Haloferacaceae.g__Halolamina	HIF1AN	0.213931	2.80695e-05
k__Bacteria.p__Proteobacteria.c__Gammaproteobacteria.o__Xanthomonadales.f__Xanthomonadaceae.g__Luteimonas	HIGD2A	-0.232669	4.98488e-06
k__Bacteria.p__Proteobacteria.c__Gammaproteobacteria.o__Xanthomonadales.f__Xanthomonadaceae.g__Luteimonas	HIKESHI	-0.254424	5.55072e-07
k__Bacteria.p__Proteobacteria.c__Gammaproteobacteria.o__Xanthomonadales.f__Xanthomonadaceae.g__Luteimonas	HIP1R	0.219053	1.77596e-05
k__Bacteria.p__Proteobacteria.c__Gammaproteobacteria.o__Xanthomonadales.f__Xanthomonadaceae.g__Luteimonas	HIPK1	0.270002	1.01347e-07
k__Archaea.p__Euryarchaeota.c__Halobacteria.o__Haloferacales.f__Haloferacaceae.g__Halolamina	HIPK1	0.217222	2.09438e-05
k__Bacteria.p__Proteobacteria.c__Gammaproteobacteria.o__Xanthomonadales.f__Xanthomonadaceae.g__Luteimonas	HIPK2	0.209062	4.29396e-05
k__Bacteria.p__Proteobacteria.c__Gammaproteobacteria.o__Xanthomonadales.f__Xanthomonadaceae.g__Luteimonas	HIPK4	0.22034	1.58017e-05
k__Bacteria.p__Proteobacteria.c__Gammaproteobacteria.o__Xanthomonadales.f__Xanthomonadaceae.g__Luteimonas	HIVEP1	0.209875	4.00229e-05
k__Bacteria.p__Proteobacteria.c__Gammaproteobacteria.o__Xanthomonadales.f__Xanthomonadaceae.g__Luteimonas	HIVEP2	0.200254	9.03841e-05
k__Archaea.p__Euryarchaeota.c__Halobacteria.o__Haloferacales.f__Haloferacaceae.g__Halolamina	HIVEP2	0.224394	1.08907e-05
k__Bacteria.p__Proteobacteria.c__Gammaproteobacteria.o__Xanthomonadales.f__Xanthomonadaceae.g__Luteimonas	HLCS	0.211394	3.5071e-05
k__Bacteria.p__Proteobacteria.c__Gammaproteobacteria.o__Xanthomonadales.f__Xanthomonadaceae.g__Luteimonas	HMG20A	0.222146	1.33983e-05
k__Archaea.p__Euryarchaeota.c__Halobacteria.o__Haloferacales.f__Haloferacaceae.g__Halolamina	HNMT	-0.201777	7.96527e-05
k__Bacteria.p__Proteobacteria.c__Gammaproteobacteria.o__Xanthomonadales.f__Xanthomonadaceae.g__Luteimonas	HNRNPA1P48	-0.214983	2.55735e-05
k__Archaea.p__Euryarchaeota.c__Halobacteria.o__Haloferacales.f__Haloferacaceae.g__Halolamina	HNRNPH3	0.277473	4.31162e-08
k__Archaea.p__Euryarchaeota.c__Halobacteria.o__Haloferacales.f__Haloferacaceae.g__Halolamina	HNRNPK	0.208219	4.61749e-05
k__Archaea.p__Euryarchaeota.c__Halobacteria.o__Haloferacales.f__Haloferacaceae.g__Halolamina	HNRNPM	0.244435	1.56024e-06
k__Archaea.p__Euryarchaeota.c__Halobacteria.o__Haloferacales.f__Haloferacaceae.g__Halolamina	HNRNPU	0.242066	1.9809e-06
k__Bacteria.p__Proteobacteria.c__Gammaproteobacteria.o__Xanthomonadales.f__Xanthomonadaceae.g__Luteimonas	HNRNPUL2-BSCL2	0.228841	7.18193e-06
k__Archaea.p__Euryarchaeota.c__Halobacteria.o__Haloferacales.f__Haloferacaceae.g__Halolamina	HNRNPUL2-BSCL2	0.25519	5.11839e-07
k__Bacteria.p__Proteobacteria.c__Gammaproteobacteria.o__Xanthomonadales.f__Xanthomonadaceae.g__Luteimonas	HOOK2	0.222742	1.26855e-05
k__Bacteria.p__Proteobacteria.c__Gammaproteobacteria.o__Xanthomonadales.f__Xanthomonadaceae.g__Luteimonas	HPS4	0.200531	8.83363e-05
k__Bacteria.p__Proteobacteria.c__Gammaproteobacteria.o__Xanthomonadales.f__Xanthomonadaceae.g__Luteimonas	HPS6	0.250584	8.30108e-07
k__Bacteria.p__Proteobacteria.c__Gammaproteobacteria.o__Xanthomonadales.f__Xanthomonadaceae.g__Luteimonas	HSPE1	-0.287426	1.32641e-08
k__Bacteria.p__Proteobacteria.c__Gammaproteobacteria.o__Xanthomonadales.f__Xanthomonadaceae.g__Luteimonas	HSPG2	0.369225	1.27594e-13
k__Bacteria.p__Proteobacteria.c__Gammaproteobacteria.o__Xanthomonadales.f__Xanthomonadaceae.g__Luteimonas	HTT	0.300116	2.75685e-09
k__Bacteria.p__Proteobacteria.c__Gammaproteobacteria.o__Xanthomonadales.f__Xanthomonadaceae.g__Luteimonas	HUWE1	0.27283	7.35589e-08
k__Archaea.p__Euryarchaeota.c__Halobacteria.o__Haloferacales.f__Haloferacaceae.g__Halolamina	HUWE1	0.248613	1.01802e-06
k__Bacteria.p__Proteobacteria.c__Gammaproteobacteria.o__Xanthomonadales.f__Xanthomonadaceae.g__Luteimonas	HYAL2	0.220173	1.60438e-05
k__Archaea.p__Euryarchaeota.c__Halobacteria.o__Haloferacales.f__Haloferacaceae.g__Halolamina	HYDIN	0.261832	2.50651e-07
k__Bacteria.p__Proteobacteria.c__Gammaproteobacteria.o__Xanthomonadales.f__Xanthomonadaceae.g__Luteimonas	IARS1	0.213586	2.89382e-05
k__Bacteria.p__Proteobacteria.c__Gammaproteobacteria.o__Xanthomonadales.f__Xanthomonadaceae.g__Luteimonas	IBA57	0.233243	4.71697e-06
k__Bacteria.p__Proteobacteria.c__Gammaproteobacteria.o__Xanthomonadales.f__Xanthomonadaceae.g__Luteimonas	IER3IP1	-0.217792	1.98975e-05
k__Bacteria.p__Proteobacteria.c__Gammaproteobacteria.o__Xanthomonadales.f__Xanthomonadaceae.g__Luteimonas	IFI6	-0.251762	7.3421e-07
k__Bacteria.p__Proteobacteria.c__Gammaproteobacteria.o__Xanthomonadales.f__Xanthomonadaceae.g__Luteimonas	IFRD2	0.239118	2.65695e-06
k__Bacteria.p__Proteobacteria.c__Gammaproteobacteria.o__Xanthomonadales.f__Xanthomonadaceae.g__Luteimonas	IFT122	0.206356	5.41556e-05
k__Archaea.p__Euryarchaeota.c__Halobacteria.o__Haloferacales.f__Haloferacaceae.g__Halolamina	IFT122	0.204024	6.59817e-05
k__Archaea.p__Euryarchaeota.c__Halobacteria.o__Haloferacales.f__Haloferacaceae.g__Halolamina	IFT140	0.204719	6.22223e-05
k__Archaea.p__Euryarchaeota.c__Halobacteria.o__Haloferacales.f__Haloferacaceae.g__Halolamina	IFT88	0.226359	9.06987e-06
k__Bacteria.p__Proteobacteria.c__Gammaproteobacteria.o__Xanthomonadales.f__Xanthomonadaceae.g__Luteimonas	IGF2R	0.261087	2.71815e-07
k__Bacteria.p__Proteobacteria.c__Gammaproteobacteria.o__Xanthomonadales.f__Xanthomonadaceae.g__Luteimonas	IGHMBP2	0.237835	3.01555e-06
k__Archaea.p__Euryarchaeota.c__Halobacteria.o__Haloferacales.f__Haloferacaceae.g__Halolamina	IGSF9	0.244397	1.56615e-06
k__Bacteria.p__Proteobacteria.c__Gammaproteobacteria.o__Xanthomonadales.f__Xanthomonadaceae.g__Luteimonas	IKBKG	0.245199	1.44382e-06
k__Bacteria.p__Proteobacteria.c__Gammaproteobacteria.o__Xanthomonadales.f__Xanthomonadaceae.g__Luteimonas	IL17RC	0.20208	7.76665e-05
k__Archaea.p__Euryarchaeota.c__Halobacteria.o__Haloferacales.f__Haloferacaceae.g__Halolamina	IL17RD	0.237427	3.13902e-06
k__Bacteria.p__Proteobacteria.c__Gammaproteobacteria.o__Xanthomonadales.f__Xanthomonadaceae.g__Luteimonas	IL17RE	0.232702	4.96932e-06
k__Archaea.p__Euryarchaeota.c__Halobacteria.o__Haloferacales.f__Haloferacaceae.g__Halolamina	ILF3	0.211966	3.33623e-05
k__Bacteria.p__Proteobacteria.c__Gammaproteobacteria.o__Xanthomonadales.f__Xanthomonadaceae.g__Luteimonas	ILK	0.213408	2.93954e-05
k__Bacteria.p__Proteobacteria.c__Gammaproteobacteria.o__Xanthomonadales.f__Xanthomonadaceae.g__Luteimonas	INAVA	0.244668	1.5238e-06
k__Bacteria.p__Proteobacteria.c__Gammaproteobacteria.o__Xanthomonadales.f__Xanthomonadaceae.g__Luteimonas	INO80	0.217555	2.03262e-05
k__Archaea.p__Euryarchaeota.c__Halobacteria.o__Haloferacales.f__Haloferacaceae.g__Halolamina	INO80	0.2276	8.07344e-06
k__Bacteria.p__Proteobacteria.c__Gammaproteobacteria.o__Xanthomonadales.f__Xanthomonadaceae.g__Luteimonas	INO80B	-0.260342	2.94676e-07
k__Archaea.p__Euryarchaeota.c__Halobacteria.o__Haloferacales.f__Haloferacaceae.g__Halolamina	INO80D	0.252841	6.55756e-07
k__Bacteria.p__Proteobacteria.c__Gammaproteobacteria.o__Xanthomonadales.f__Xanthomonadaceae.g__Luteimonas	INPP5E	0.268024	1.26546e-07
k__Bacteria.p__Proteobacteria.c__Gammaproteobacteria.o__Xanthomonadales.f__Xanthomonadaceae.g__Luteimonas	INPP5F	0.207213	5.03323e-05
k__Bacteria.p__Proteobacteria.c__Gammaproteobacteria.o__Xanthomonadales.f__Xanthomonadaceae.g__Luteimonas	INPPL1	0.251164	7.81463e-07
k__Bacteria.p__Proteobacteria.c__Gammaproteobacteria.o__Xanthomonadales.f__Xanthomonadaceae.g__Luteimonas	INTS1	0.264668	1.83674e-07
k__Archaea.p__Euryarchaeota.c__Halobacteria.o__Haloferacales.f__Haloferacaceae.g__Halolamina	INTS3	0.202315	7.61527e-05
k__Archaea.p__Euryarchaeota.c__Halobacteria.o__Haloferacales.f__Haloferacaceae.g__Halolamina	INTS6L	0.213907	2.81305e-05
k__Archaea.p__Euryarchaeota.c__Halobacteria.o__Haloferacales.f__Haloferacaceae.g__Halolamina	INTU	0.273059	7.1661e-08
k__Bacteria.p__Proteobacteria.c__Gammaproteobacteria.o__Xanthomonadales.f__Xanthomonadaceae.g__Luteimonas	IP6K1	0.393029	2.24205e-15
k__Bacteria.p__Proteobacteria.c__Gammaproteobacteria.o__Xanthomonadales.f__Xanthomonadaceae.g__Luteimonas	IPO13	0.256832	4.29792e-07
k__Bacteria.p__Proteobacteria.c__Gammaproteobacteria.o__Xanthomonadales.f__Xanthomonadaceae.g__Luteimonas	IPPK	0.253249	6.28232e-07
k__Archaea.p__Euryarchaeota.c__Halobacteria.o__Haloferacales.f__Haloferacaceae.g__Halolamina	IQCA1	0.211497	3.4758e-05
k__Bacteria.p__Proteobacteria.c__Gammaproteobacteria.o__Xanthomonadales.f__Xanthomonadaceae.g__Luteimonas	IQCE	0.209305	4.20478e-05
k__Archaea.p__Euryarchaeota.c__Halobacteria.o__Haloferacales.f__Haloferacaceae.g__Halolamina	IQCE	0.207347	4.97603e-05
k__Archaea.p__Euryarchaeota.c__Halobacteria.o__Haloferacales.f__Haloferacaceae.g__Halolamina	IQCH	0.212255	3.25276e-05
k__Archaea.p__Euryarchaeota.c__Halobacteria.o__Haloferacales.f__Haloferacaceae.g__Halolamina	IQCK	0.214348	2.70531e-05
k__Bacteria.p__Proteobacteria.c__Gammaproteobacteria.o__Xanthomonadales.f__Xanthomonadaceae.g__Luteimonas	IQSEC1	0.36387	3.02828e-13
k__Bacteria.p__Proteobacteria.c__Gammaproteobacteria.o__Xanthomonadales.f__Xanthomonadaceae.g__Luteimonas	IQSEC2	0.207308	4.99252e-05
k__Bacteria.p__Proteobacteria.c__Gammaproteobacteria.o__Xanthomonadales.f__Xanthomonadaceae.g__Luteimonas	IRAK1	0.204382	6.40213e-05
k__Bacteria.p__Proteobacteria.c__Gammaproteobacteria.o__Xanthomonadales.f__Xanthomonadaceae.g__Luteimonas	IRF2BPL	0.203227	7.05568e-05
k__Bacteria.p__Proteobacteria.c__Gammaproteobacteria.o__Xanthomonadales.f__Xanthomonadaceae.g__Luteimonas	IRGQ	0.218266	1.90664e-05
k__Bacteria.p__Proteobacteria.c__Gammaproteobacteria.o__Xanthomonadales.f__Xanthomonadaceae.g__Luteimonas	IST1	0.234854	4.03575e-06
k__Bacteria.p__Proteobacteria.c__Gammaproteobacteria.o__Xanthomonadales.f__Xanthomonadaceae.g__Luteimonas	ITGB5	0.207101	5.08181e-05
k__Bacteria.p__Proteobacteria.c__Gammaproteobacteria.o__Xanthomonadales.f__Xanthomonadaceae.g__Luteimonas	ITIH3	0.207864	4.76035e-05
k__Bacteria.p__Proteobacteria.c__Gammaproteobacteria.o__Xanthomonadales.f__Xanthomonadaceae.g__Luteimonas	ITPR1	0.205279	5.93431e-05
k__Bacteria.p__Proteobacteria.c__Gammaproteobacteria.o__Xanthomonadales.f__Xanthomonadaceae.g__Luteimonas	ITPR3	0.212889	3.0769e-05
k__Bacteria.p__Proteobacteria.c__Gammaproteobacteria.o__Xanthomonadales.f__Xanthomonadaceae.g__Luteimonas	ITSN1	0.263817	2.01715e-07
k__Archaea.p__Euryarchaeota.c__Halobacteria.o__Haloferacales.f__Haloferacaceae.g__Halolamina	JARID2	0.208328	4.57431e-05
k__Bacteria.p__Proteobacteria.c__Gammaproteobacteria.o__Xanthomonadales.f__Xanthomonadaceae.g__Luteimonas	JMJD7	0.223342	1.20024e-05
k__Bacteria.p__Proteobacteria.c__Gammaproteobacteria.o__Xanthomonadales.f__Xanthomonadaceae.g__Luteimonas	JMJD7-PLA2G4B	0.215716	2.39613e-05
k__Archaea.p__Euryarchaeota.c__Halobacteria.o__Haloferacales.f__Haloferacaceae.g__Halolamina	JOSD2	-0.221192	1.46218e-05
k__Bacteria.p__Proteobacteria.c__Gammaproteobacteria.o__Xanthomonadales.f__Xanthomonadaceae.g__Luteimonas	JRK	0.225403	9.91609e-06
k__Bacteria.p__Proteobacteria.c__Gammaproteobacteria.o__Xanthomonadales.f__Xanthomonadaceae.g__Luteimonas	KANK2	0.288021	1.23436e-08
k__Bacteria.p__Proteobacteria.c__Gammaproteobacteria.o__Xanthomonadales.f__Xanthomonadaceae.g__Luteimonas	KANK3	0.227733	7.97308e-06
k__Bacteria.p__Proteobacteria.c__Gammaproteobacteria.o__Xanthomonadales.f__Xanthomonadaceae.g__Luteimonas	KANSL1	0.212585	3.16016e-05
k__Bacteria.p__Proteobacteria.c__Gammaproteobacteria.o__Xanthomonadales.f__Xanthomonadaceae.g__Luteimonas	KANSL3	0.244449	1.55806e-06
k__Archaea.p__Euryarchaeota.c__Halobacteria.o__Haloferacales.f__Haloferacaceae.g__Halolamina	KANSL3	0.20679	5.21877e-05
k__Bacteria.p__Proteobacteria.c__Gammaproteobacteria.o__Xanthomonadales.f__Xanthomonadaceae.g__Luteimonas	KAT5	0.24497	1.47787e-06
k__Archaea.p__Euryarchaeota.c__Halobacteria.o__Haloferacales.f__Haloferacaceae.g__Halolamina	KAT6A	0.203184	7.08129e-05
k__Archaea.p__Euryarchaeota.c__Halobacteria.o__Haloferacales.f__Haloferacaceae.g__Halolamina	KAT6B	0.246606	1.251e-06
k__Bacteria.p__Proteobacteria.c__Gammaproteobacteria.o__Xanthomonadales.f__Xanthomonadaceae.g__Luteimonas	KATNB1	0.211249	3.552e-05
k__Archaea.p__Euryarchaeota.c__Halobacteria.o__Haloferacales.f__Haloferacaceae.g__Halolamina	KATNB1	0.204231	6.48439e-05
k__Bacteria.p__Proteobacteria.c__Gammaproteobacteria.o__Xanthomonadales.f__Xanthomonadaceae.g__Luteimonas	KBTBD4	0.258391	3.63709e-07
k__Bacteria.p__Proteobacteria.c__Gammaproteobacteria.o__Xanthomonadales.f__Xanthomonadaceae.g__Luteimonas	KCNAB2	0.203633	6.81899e-05
k__Bacteria.p__Proteobacteria.c__Gammaproteobacteria.o__Xanthomonadales.f__Xanthomonadaceae.g__Luteimonas	KCTD10	0.231579	5.53476e-06
k__Bacteria.p__Proteobacteria.c__Gammaproteobacteria.o__Xanthomonadales.f__Xanthomonadaceae.g__Luteimonas	KCTD11	0.247821	1.1045e-06
k__Bacteria.p__Proteobacteria.c__Gammaproteobacteria.o__Xanthomonadales.f__Xanthomonadaceae.g__Luteimonas	KCTD2	0.209733	4.0521e-05
k__Bacteria.p__Proteobacteria.c__Gammaproteobacteria.o__Xanthomonadales.f__Xanthomonadaceae.g__Luteimonas	KCTD7	0.220577	1.54657e-05
k__Bacteria.p__Proteobacteria.c__Gammaproteobacteria.o__Xanthomonadales.f__Xanthomonadaceae.g__Luteimonas	KDM2A	0.256115	4.63926e-07
k__Bacteria.p__Proteobacteria.c__Gammaproteobacteria.o__Xanthomonadales.f__Xanthomonadaceae.g__Luteimonas	KDM2B	0.295198	5.11476e-09
k__Bacteria.p__Proteobacteria.c__Gammaproteobacteria.o__Xanthomonadales.f__Xanthomonadaceae.g__Luteimonas	KDM3A	0.203833	6.70502e-05
k__Archaea.p__Euryarchaeota.c__Halobacteria.o__Haloferacales.f__Haloferacaceae.g__Halolamina	KDM3A	0.226742	8.75069e-06
k__Bacteria.p__Proteobacteria.c__Gammaproteobacteria.o__Xanthomonadales.f__Xanthomonadaceae.g__Luteimonas	KDM3B	0.206868	5.18404e-05
k__Archaea.p__Euryarchaeota.c__Halobacteria.o__Haloferacales.f__Haloferacaceae.g__Halolamina	KDM3B	0.236304	3.50419e-06
k__Bacteria.p__Proteobacteria.c__Gammaproteobacteria.o__Xanthomonadales.f__Xanthomonadaceae.g__Luteimonas	KDM4A	0.294626	5.49154e-09
k__Bacteria.p__Proteobacteria.c__Gammaproteobacteria.o__Xanthomonadales.f__Xanthomonadaceae.g__Luteimonas	KDM4B	0.262491	2.3324e-07
k__Archaea.p__Euryarchaeota.c__Halobacteria.o__Haloferacales.f__Haloferacaceae.g__Halolamina	KDM4B	0.200372	8.95069e-05
k__Archaea.p__Euryarchaeota.c__Halobacteria.o__Haloferacales.f__Haloferacaceae.g__Halolamina	KDM5B	0.225278	1.00323e-05
k__Bacteria.p__Proteobacteria.c__Gammaproteobacteria.o__Xanthomonadales.f__Xanthomonadaceae.g__Luteimonas	KDM5C	0.288668	1.14124e-08
k__Archaea.p__Euryarchaeota.c__Halobacteria.o__Haloferacales.f__Haloferacaceae.g__Halolamina	KDM5C	0.227068	8.48682e-06
k__Bacteria.p__Proteobacteria.c__Gammaproteobacteria.o__Xanthomonadales.f__Xanthomonadaceae.g__Luteimonas	KDM6B	0.229667	6.64085e-06
k__Archaea.p__Euryarchaeota.c__Halobacteria.o__Haloferacales.f__Haloferacaceae.g__Halolamina	KDM6B	0.228377	7.50344e-06
k__Bacteria.p__Proteobacteria.c__Gammaproteobacteria.o__Xanthomonadales.f__Xanthomonadaceae.g__Luteimonas	KDM8	0.21424	2.73132e-05
k__Bacteria.p__Proteobacteria.c__Gammaproteobacteria.o__Xanthomonadales.f__Xanthomonadaceae.g__Luteimonas	KHNYN	0.298549	3.36109e-09
k__Bacteria.p__Proteobacteria.c__Gammaproteobacteria.o__Xanthomonadales.f__Xanthomonadaceae.g__Luteimonas	KIAA0100	0.280847	2.90636e-08
k__Bacteria.p__Proteobacteria.c__Gammaproteobacteria.o__Xanthomonadales.f__Xanthomonadaceae.g__Luteimonas	KIAA0232	0.250697	8.2038e-07
k__Bacteria.p__Proteobacteria.c__Gammaproteobacteria.o__Xanthomonadales.f__Xanthomonadaceae.g__Luteimonas	KIAA0355	0.235404	3.82583e-06
k__Bacteria.p__Proteobacteria.c__Gammaproteobacteria.o__Xanthomonadales.f__Xanthomonadaceae.g__Luteimonas	KIAA0556	0.301402	2.34104e-09
k__Archaea.p__Euryarchaeota.c__Halobacteria.o__Haloferacales.f__Haloferacaceae.g__Halolamina	KIAA0556	0.271989	8.09438e-08
k__Archaea.p__Euryarchaeota.c__Halobacteria.o__Haloferacales.f__Haloferacaceae.g__Halolamina	KIAA0753	0.224807	1.04812e-05
k__Bacteria.p__Proteobacteria.c__Gammaproteobacteria.o__Xanthomonadales.f__Xanthomonadaceae.g__Luteimonas	KIAA0930	0.200621	8.76826e-05
k__Bacteria.p__Proteobacteria.c__Gammaproteobacteria.o__Xanthomonadales.f__Xanthomonadaceae.g__Luteimonas	KIAA1109	0.280952	2.87063e-08
k__Archaea.p__Euryarchaeota.c__Halobacteria.o__Haloferacales.f__Haloferacaceae.g__Halolamina	KIAA1217	0.200181	9.09368e-05
k__Bacteria.p__Proteobacteria.c__Gammaproteobacteria.o__Xanthomonadales.f__Xanthomonadaceae.g__Luteimonas	KIAA1522	0.214285	2.72063e-05
k__Archaea.p__Euryarchaeota.c__Halobacteria.o__Haloferacales.f__Haloferacaceae.g__Halolamina	KIAA1549	0.208244	4.60732e-05
k__Bacteria.p__Proteobacteria.c__Gammaproteobacteria.o__Xanthomonadales.f__Xanthomonadaceae.g__Luteimonas	KIAA1614	0.222845	1.25648e-05
k__Archaea.p__Euryarchaeota.c__Halobacteria.o__Haloferacales.f__Haloferacaceae.g__Halolamina	KIDINS220	0.204524	6.32566e-05
k__Bacteria.p__Proteobacteria.c__Gammaproteobacteria.o__Xanthomonadales.f__Xanthomonadaceae.g__Luteimonas	KIF13B	0.254583	5.45794e-07
k__Bacteria.p__Proteobacteria.c__Gammaproteobacteria.o__Xanthomonadales.f__Xanthomonadaceae.g__Luteimonas	KIF1B	0.221588	1.41015e-05
k__Bacteria.p__Proteobacteria.c__Gammaproteobacteria.o__Xanthomonadales.f__Xanthomonadaceae.g__Luteimonas	KIF1C	0.303726	1.73846e-09
k__Archaea.p__Euryarchaeota.c__Halobacteria.o__Haloferacales.f__Haloferacaceae.g__Halolamina	KIF27	0.22978	6.57034e-06
k__Bacteria.p__Proteobacteria.c__Gammaproteobacteria.o__Xanthomonadales.f__Xanthomonadaceae.g__Luteimonas	KIF2A	0.212884	3.0783e-05
k__Archaea.p__Euryarchaeota.c__Halobacteria.o__Haloferacales.f__Haloferacaceae.g__Halolamina	KIRREL1	0.224124	1.11663e-05
k__Bacteria.p__Proteobacteria.c__Gammaproteobacteria.o__Xanthomonadales.f__Xanthomonadaceae.g__Luteimonas	KLF11	0.205416	5.86563e-05
k__Bacteria.p__Proteobacteria.c__Gammaproteobacteria.o__Xanthomonadales.f__Xanthomonadaceae.g__Luteimonas	KLF13	0.217778	1.99225e-05
k__Bacteria.p__Proteobacteria.c__Gammaproteobacteria.o__Xanthomonadales.f__Xanthomonadaceae.g__Luteimonas	KLHDC4	0.203132	7.11188e-05
k__Bacteria.p__Proteobacteria.c__Gammaproteobacteria.o__Xanthomonadales.f__Xanthomonadaceae.g__Luteimonas	KLHDC8B	0.24087	2.23245e-06
k__Bacteria.p__Proteobacteria.c__Gammaproteobacteria.o__Xanthomonadales.f__Xanthomonadaceae.g__Luteimonas	KLHL11	0.328989	5.76086e-11
k__Bacteria.p__Proteobacteria.c__Gammaproteobacteria.o__Xanthomonadales.f__Xanthomonadaceae.g__Luteimonas	KLHL18	0.351868	1.98394e-12
k__Bacteria.p__Proteobacteria.c__Gammaproteobacteria.o__Xanthomonadales.f__Xanthomonadaceae.g__Luteimonas	KLHL21	0.222956	1.2438e-05
k__Archaea.p__Euryarchaeota.c__Halobacteria.o__Haloferacales.f__Haloferacaceae.g__Halolamina	KLHL25	0.262622	2.2994e-07
k__Bacteria.p__Proteobacteria.c__Gammaproteobacteria.o__Xanthomonadales.f__Xanthomonadaceae.g__Luteimonas	KLHL26	0.221001	1.48783e-05
k__Bacteria.p__Proteobacteria.c__Gammaproteobacteria.o__Xanthomonadales.f__Xanthomonadaceae.g__Luteimonas	KLHL33	0.241802	2.0339e-06
k__Bacteria.p__Proteobacteria.c__Gammaproteobacteria.o__Xanthomonadales.f__Xanthomonadaceae.g__Luteimonas	KMT2B	0.261648	2.55722e-07
k__Bacteria.p__Proteobacteria.c__Gammaproteobacteria.o__Xanthomonadales.f__Xanthomonadaceae.g__Luteimonas	KMT2C	0.201121	8.41195e-05
k__Bacteria.p__Proteobacteria.c__Gammaproteobacteria.o__Xanthomonadales.f__Xanthomonadaceae.g__Luteimonas	KMT2D	0.336509	1.96267e-11
k__Archaea.p__Euryarchaeota.c__Halobacteria.o__Haloferacales.f__Haloferacaceae.g__Halolamina	KMT2D	0.287606	1.29788e-08
k__Bacteria.p__Proteobacteria.c__Gammaproteobacteria.o__Xanthomonadales.f__Xanthomonadaceae.g__Luteimonas	KRBA1	0.28597	1.5807e-08
k__Bacteria.p__Proteobacteria.c__Gammaproteobacteria.o__Xanthomonadales.f__Xanthomonadaceae.g__Luteimonas	KRTCAP2	-0.283133	2.21803e-08
k__Bacteria.p__Proteobacteria.c__Gammaproteobacteria.o__Xanthomonadales.f__Xanthomonadaceae.g__Luteimonas	KSR1	0.234584	4.14323e-06
k__Bacteria.p__Proteobacteria.c__Gammaproteobacteria.o__Xanthomonadales.f__Xanthomonadaceae.g__Luteimonas	LAMA5	0.245256	1.4355e-06
k__Bacteria.p__Proteobacteria.c__Gammaproteobacteria.o__Xanthomonadales.f__Xanthomonadaceae.g__Luteimonas	LAMB2	0.350639	2.39444e-12
k__Archaea.p__Euryarchaeota.c__Halobacteria.o__Haloferacales.f__Haloferacaceae.g__Halolamina	LAMC1	0.208021	4.6965e-05
k__Bacteria.p__Proteobacteria.c__Gammaproteobacteria.o__Xanthomonadales.f__Xanthomonadaceae.g__Luteimonas	LARS2	0.30537	1.40633e-09
k__Archaea.p__Euryarchaeota.c__Halobacteria.o__Haloferacales.f__Haloferacaceae.g__Halolamina	LCOR	0.225332	9.98216e-06
k__Bacteria.p__Proteobacteria.c__Gammaproteobacteria.o__Xanthomonadales.f__Xanthomonadaceae.g__Luteimonas	LDB1	0.27493	5.78432e-08
k__Archaea.p__Euryarchaeota.c__Halobacteria.o__Haloferacales.f__Haloferacaceae.g__Halolamina	LDB1	0.317581	2.79163e-10
k__Bacteria.p__Proteobacteria.c__Gammaproteobacteria.o__Xanthomonadales.f__Xanthomonadaceae.g__Luteimonas	LDLRAD2	0.227509	8.14234e-06
k__Bacteria.p__Proteobacteria.c__Gammaproteobacteria.o__Xanthomonadales.f__Xanthomonadaceae.g__Luteimonas	LETM1	0.288671	1.1408e-08
k__Archaea.p__Euryarchaeota.c__Halobacteria.o__Haloferacales.f__Haloferacaceae.g__Halolamina	LGALS1	-0.221224	1.45784e-05
k__Bacteria.p__Proteobacteria.c__Gammaproteobacteria.o__Cellvibrionales.f__Cellvibrionaceae.g__Simiduia	LGALS9C	-0.202857	7.27767e-05
k__Archaea.p__Euryarchaeota.c__Halobacteria.o__Haloferacales.f__Haloferacaceae.g__Halolamina	LHX1	0.230253	6.28167e-06
k__Archaea.p__Euryarchaeota.c__Halobacteria.o__Haloferacales.f__Haloferacaceae.g__Halolamina	LIG3	0.220321	1.58301e-05
k__Bacteria.p__Proteobacteria.c__Gammaproteobacteria.o__Xanthomonadales.f__Xanthomonadaceae.g__Luteimonas	LIMD1	0.32746	7.14574e-11
k__Bacteria.p__Proteobacteria.c__Gammaproteobacteria.o__Xanthomonadales.f__Xanthomonadaceae.g__Luteimonas	LIMK1	0.212194	3.27022e-05
k__Bacteria.p__Proteobacteria.c__Gammaproteobacteria.o__Xanthomonadales.f__Xanthomonadaceae.g__Luteimonas	LLGL1	0.28622	1.53382e-08
k__Bacteria.p__Proteobacteria.c__Gammaproteobacteria.o__Xanthomonadales.f__Xanthomonadaceae.g__Luteimonas	LMTK2	0.303875	1.70552e-09
k__Archaea.p__Euryarchaeota.c__Halobacteria.o__Haloferacales.f__Haloferacaceae.g__Halolamina	LMTK2	0.210922	3.65438e-05
k__Bacteria.p__Proteobacteria.c__Gammaproteobacteria.o__Xanthomonadales.f__Xanthomonadaceae.g__Luteimonas	LONP1	0.209451	4.15212e-05
k__Bacteria.p__Proteobacteria.c__Gammaproteobacteria.o__Xanthomonadales.f__Xanthomonadaceae.g__Luteimonas	LPIN3	0.21933	1.73203e-05
k__Archaea.p__Euryarchaeota.c__Halobacteria.o__Haloferacales.f__Haloferacaceae.g__Halolamina	LRBA	0.229919	6.48417e-06
k__Bacteria.p__Proteobacteria.c__Gammaproteobacteria.o__Xanthomonadales.f__Xanthomonadaceae.g__Luteimonas	LRCH1	0.207275	5.0065e-05
k__Bacteria.p__Proteobacteria.c__Gammaproteobacteria.o__Xanthomonadales.f__Xanthomonadaceae.g__Luteimonas	LRCH4	0.288009	1.23615e-08
k__Bacteria.p__Proteobacteria.c__Gammaproteobacteria.o__Xanthomonadales.f__Xanthomonadaceae.g__Luteimonas	LRFN3	0.260231	2.98245e-07
k__Archaea.p__Euryarchaeota.c__Halobacteria.o__Haloferacales.f__Haloferacaceae.g__Halolamina	LRGUK	0.201559	8.11121e-05
k__Archaea.p__Euryarchaeota.c__Halobacteria.o__Haloferacales.f__Haloferacaceae.g__Halolamina	LRIG1	0.201559	8.11132e-05
k__Archaea.p__Euryarchaeota.c__Halobacteria.o__Haloferacales.f__Haloferacaceae.g__Halolamina	LRIG2	0.205224	5.96194e-05
k__Bacteria.p__Proteobacteria.c__Gammaproteobacteria.o__Xanthomonadales.f__Xanthomonadaceae.g__Luteimonas	LRP1	0.326455	8.22694e-11
k__Bacteria.p__Proteobacteria.c__Gammaproteobacteria.o__Xanthomonadales.f__Xanthomonadaceae.g__Luteimonas	LRP10	0.282798	2.30797e-08
k__Archaea.p__Euryarchaeota.c__Halobacteria.o__Haloferacales.f__Haloferacaceae.g__Halolamina	LRP4	0.215804	2.37739e-05
k__Bacteria.p__Proteobacteria.c__Gammaproteobacteria.o__Xanthomonadales.f__Xanthomonadaceae.g__Luteimonas	LRP5	0.229096	7.01067e-06
k__Archaea.p__Euryarchaeota.c__Halobacteria.o__Haloferacales.f__Haloferacaceae.g__Halolamina	LRP6	0.202065	7.77611e-05
k__Archaea.p__Euryarchaeota.c__Halobacteria.o__Haloferacales.f__Haloferacaceae.g__Halolamina	LRRC27	0.266821	1.4471e-07
k__Archaea.p__Euryarchaeota.c__Halobacteria.o__Haloferacales.f__Haloferacaceae.g__Halolamina	LRRC43	0.211872	3.36373e-05
k__Bacteria.p__Proteobacteria.c__Gammaproteobacteria.o__Xanthomonadales.f__Xanthomonadaceae.g__Luteimonas	LRRC8A	0.220716	1.52701e-05
k__Bacteria.p__Proteobacteria.c__Gammaproteobacteria.o__Xanthomonadales.f__Xanthomonadaceae.g__Luteimonas	LRRC8E	0.215555	2.43053e-05
k__Archaea.p__Euryarchaeota.c__Halobacteria.o__Haloferacales.f__Haloferacaceae.g__Halolamina	LRRK1	0.203216	7.06191e-05
k__Bacteria.p__Proteobacteria.c__Gammaproteobacteria.o__Xanthomonadales.f__Xanthomonadaceae.g__Luteimonas	LRSAM1	0.2935	6.31397e-09
k__Bacteria.p__Proteobacteria.c__Gammaproteobacteria.o__Xanthomonadales.f__Xanthomonadaceae.g__Luteimonas	LRWD1	0.202325	7.60945e-05
k__Bacteria.p__Proteobacteria.c__Gammaproteobacteria.o__Xanthomonadales.f__Xanthomonadaceae.g__Luteimonas	LSM3	-0.230572	6.09351e-06
k__Bacteria.p__Proteobacteria.c__Gammaproteobacteria.o__Xanthomonadales.f__Xanthomonadaceae.g__Luteimonas	LSM5	-0.228575	7.36471e-06
k__Bacteria.p__Proteobacteria.c__Gammaproteobacteria.o__Xanthomonadales.f__Xanthomonadaceae.g__Luteimonas	LSM7	-0.220477	1.56068e-05
k__Bacteria.p__Proteobacteria.c__Gammaproteobacteria.o__Xanthomonadales.f__Xanthomonadaceae.g__Luteimonas	LSS	0.26864	1.18113e-07
k__Archaea.p__Euryarchaeota.c__Halobacteria.o__Haloferacales.f__Haloferacaceae.g__Halolamina	LST1	-0.203473	6.91161e-05
k__Bacteria.p__Proteobacteria.c__Gammaproteobacteria.o__Xanthomonadales.f__Xanthomonadaceae.g__Luteimonas	LTB4R2	0.22404	1.12532e-05
k__Bacteria.p__Proteobacteria.c__Gammaproteobacteria.o__Xanthomonadales.f__Xanthomonadaceae.g__Luteimonas	LTBP3	0.25236	6.89705e-07
k__Bacteria.p__Proteobacteria.c__Gammaproteobacteria.o__Xanthomonadales.f__Xanthomonadaceae.g__Luteimonas	LUZP1	0.260977	2.75071e-07
k__Archaea.p__Euryarchaeota.c__Halobacteria.o__Haloferacales.f__Haloferacaceae.g__Halolamina	LY86	-0.223502	1.18274e-05
k__Archaea.p__Euryarchaeota.c__Halobacteria.o__Haloferacales.f__Haloferacaceae.g__Halolamina	LY96	-0.20356	6.86086e-05
k__Bacteria.p__Proteobacteria.c__Gammaproteobacteria.o__Xanthomonadales.f__Xanthomonadaceae.g__Luteimonas	LZTR1	0.229666	6.64171e-06
k__Bacteria.p__Proteobacteria.c__Gammaproteobacteria.o__Xanthomonadales.f__Xanthomonadaceae.g__Luteimonas	LZTS2	0.251327	7.68315e-07
k__Archaea.p__Euryarchaeota.c__Halobacteria.o__Haloferacales.f__Haloferacaceae.g__Halolamina	LZTS2	0.263784	2.02432e-07
k__Bacteria.p__Proteobacteria.c__Gammaproteobacteria.o__Xanthomonadales.f__Xanthomonadaceae.g__Luteimonas	MACF1	0.269413	1.083e-07
k__Archaea.p__Euryarchaeota.c__Halobacteria.o__Haloferacales.f__Haloferacaceae.g__Halolamina	MACROH2A2	0.236483	3.44318e-06
k__Bacteria.p__Proteobacteria.c__Gammaproteobacteria.o__Xanthomonadales.f__Xanthomonadaceae.g__Luteimonas	MADD	0.312065	5.84878e-10
k__Bacteria.p__Proteobacteria.c__Gammaproteobacteria.o__Xanthomonadales.f__Xanthomonadaceae.g__Luteimonas	MAFK	0.266701	1.46643e-07
k__Bacteria.p__Proteobacteria.c__Gammaproteobacteria.o__Xanthomonadales.f__Xanthomonadaceae.g__Luteimonas	MAGOH	-0.216801	2.17485e-05
k__Bacteria.p__Proteobacteria.c__Gammaproteobacteria.o__Xanthomonadales.f__Xanthomonadaceae.g__Luteimonas	MAGOHB	-0.339734	1.22563e-11
k__Archaea.p__Euryarchaeota.c__Halobacteria.o__Haloferacales.f__Haloferacaceae.g__Halolamina	MAK	0.256388	4.50628e-07
k__Bacteria.p__Proteobacteria.c__Gammaproteobacteria.o__Xanthomonadales.f__Xanthomonadaceae.g__Luteimonas	MAML1	0.260712	2.83108e-07
k__Archaea.p__Euryarchaeota.c__Halobacteria.o__Haloferacales.f__Haloferacaceae.g__Halolamina	MAML1	0.244125	1.60992e-06
k__Bacteria.p__Proteobacteria.c__Gammaproteobacteria.o__Xanthomonadales.f__Xanthomonadaceae.g__Luteimonas	MAML3	0.264455	1.8804e-07
k__Archaea.p__Euryarchaeota.c__Halobacteria.o__Haloferacales.f__Haloferacaceae.g__Halolamina	MAML3	0.21292	3.06836e-05
k__Bacteria.p__Proteobacteria.c__Gammaproteobacteria.o__Xanthomonadales.f__Xanthomonadaceae.g__Luteimonas	MAN1B1	0.22863	7.32613e-06
k__Bacteria.p__Proteobacteria.c__Gammaproteobacteria.o__Xanthomonadales.f__Xanthomonadaceae.g__Luteimonas	MAN2B1	0.285915	1.59123e-08
k__Bacteria.p__Proteobacteria.c__Gammaproteobacteria.o__Xanthomonadales.f__Xanthomonadaceae.g__Luteimonas	MAN2B2	0.224996	1.02986e-05
k__Bacteria.p__Proteobacteria.c__Gammaproteobacteria.o__Xanthomonadales.f__Xanthomonadaceae.g__Luteimonas	MAP1A	0.220453	1.56412e-05
k__Bacteria.p__Proteobacteria.c__Gammaproteobacteria.o__Xanthomonadales.f__Xanthomonadaceae.g__Luteimonas	MAP1S	0.206224	5.47669e-05
k__Bacteria.p__Proteobacteria.c__Gammaproteobacteria.o__Xanthomonadales.f__Xanthomonadaceae.g__Luteimonas	MAP3K3	0.21623	2.28865e-05
k__Bacteria.p__Proteobacteria.c__Gammaproteobacteria.o__Xanthomonadales.f__Xanthomonadaceae.g__Luteimonas	MAP4	0.352517	1.79575e-12
k__Bacteria.p__Proteobacteria.c__Gammaproteobacteria.o__Xanthomonadales.f__Xanthomonadaceae.g__Luteimonas	MAP7D1	0.251778	7.33004e-07
k__Archaea.p__Euryarchaeota.c__Halobacteria.o__Haloferacales.f__Haloferacaceae.g__Halolamina	MAP9	0.218081	1.93867e-05
k__Bacteria.p__Proteobacteria.c__Gammaproteobacteria.o__Xanthomonadales.f__Xanthomonadaceae.g__Luteimonas	MAPK7	0.217014	2.13369e-05
k__Archaea.p__Euryarchaeota.c__Halobacteria.o__Haloferacales.f__Haloferacaceae.g__Halolamina	MAPK8	0.207175	5.0498e-05
k__Bacteria.p__Proteobacteria.c__Gammaproteobacteria.o__Xanthomonadales.f__Xanthomonadaceae.g__Luteimonas	MAPK8IP3	0.210269	3.86803e-05
k__Bacteria.p__Proteobacteria.c__Gammaproteobacteria.o__Xanthomonadales.f__Xanthomonadaceae.g__Luteimonas	MAPKAPK2	0.251656	7.4237e-07
k__Bacteria.p__Proteobacteria.c__Gammaproteobacteria.o__Xanthomonadales.f__Xanthomonadaceae.g__Luteimonas	MAPKBP1	0.260487	2.90099e-07
k__Bacteria.p__Proteobacteria.c__Gammaproteobacteria.o__Xanthomonadales.f__Xanthomonadaceae.g__Luteimonas	MARCHF8	0.24606	1.32267e-06
k__Archaea.p__Euryarchaeota.c__Halobacteria.o__Haloferacales.f__Haloferacaceae.g__Halolamina	MARCHF8	0.218222	1.91425e-05
k__Bacteria.p__Proteobacteria.c__Gammaproteobacteria.o__Xanthomonadales.f__Xanthomonadaceae.g__Luteimonas	MARK2	0.224171	1.11178e-05
k__Bacteria.p__Proteobacteria.c__Gammaproteobacteria.o__Xanthomonadales.f__Xanthomonadaceae.g__Luteimonas	MARVELD1	0.204653	6.25726e-05
k__Bacteria.p__Proteobacteria.c__Gammaproteobacteria.o__Xanthomonadales.f__Xanthomonadaceae.g__Luteimonas	MAST2	0.23619	3.54333e-06
k__Bacteria.p__Proteobacteria.c__Gammaproteobacteria.o__Xanthomonadales.f__Xanthomonadaceae.g__Luteimonas	MAST3	0.302859	1.94316e-09
k__Bacteria.p__Proteobacteria.c__Gammaproteobacteria.o__Xanthomonadales.f__Xanthomonadaceae.g__Luteimonas	MAU2	0.279285	3.49071e-08
k__Archaea.p__Euryarchaeota.c__Halobacteria.o__Haloferacales.f__Haloferacaceae.g__Halolamina	MAU2	0.208996	4.31846e-05
k__Bacteria.p__Proteobacteria.c__Gammaproteobacteria.o__Xanthomonadales.f__Xanthomonadaceae.g__Luteimonas	MAZ	0.256906	4.26412e-07
k__Archaea.p__Euryarchaeota.c__Halobacteria.o__Haloferacales.f__Haloferacaceae.g__Halolamina	MAZ	0.204349	6.42017e-05
k__Bacteria.p__Proteobacteria.c__Gammaproteobacteria.o__Xanthomonadales.f__Xanthomonadaceae.g__Luteimonas	MBD2	-0.243058	1.79286e-06
k__Bacteria.p__Proteobacteria.c__Gammaproteobacteria.o__Xanthomonadales.f__Xanthomonadaceae.g__Luteimonas	MBD3	0.212294	3.24182e-05
k__Bacteria.p__Proteobacteria.c__Gammaproteobacteria.o__Xanthomonadales.f__Xanthomonadaceae.g__Luteimonas	MCM3AP	0.283789	2.05165e-08
k__Bacteria.p__Proteobacteria.c__Gammaproteobacteria.o__Xanthomonadales.f__Xanthomonadaceae.g__Luteimonas	MCTS1	-0.208802	4.39116e-05
k__Archaea.p__Euryarchaeota.c__Halobacteria.o__Haloferacales.f__Haloferacaceae.g__Halolamina	MDM1	0.203917	6.65797e-05
k__Archaea.p__Euryarchaeota.c__Halobacteria.o__Haloferacales.f__Haloferacaceae.g__Halolamina	MDM4	0.213089	3.02329e-05
k__Bacteria.p__Proteobacteria.c__Gammaproteobacteria.o__Xanthomonadales.f__Xanthomonadaceae.g__Luteimonas	MEA1	-0.21345	2.92861e-05
k__Bacteria.p__Proteobacteria.c__Gammaproteobacteria.o__Xanthomonadales.f__Xanthomonadaceae.g__Luteimonas	MEAK7	0.208834	4.37916e-05
k__Bacteria.p__Proteobacteria.c__Gammaproteobacteria.o__Xanthomonadales.f__Xanthomonadaceae.g__Luteimonas	MECP2	0.205008	6.072e-05
k__Bacteria.p__Proteobacteria.c__Gammaproteobacteria.o__Xanthomonadales.f__Xanthomonadaceae.g__Luteimonas	MED11	-0.201284	8.29904e-05
k__Bacteria.p__Proteobacteria.c__Gammaproteobacteria.o__Xanthomonadales.f__Xanthomonadaceae.g__Luteimonas	MED12	0.246319	1.28825e-06
k__Archaea.p__Euryarchaeota.c__Halobacteria.o__Haloferacales.f__Haloferacaceae.g__Halolamina	MED12	0.271791	8.27881e-08
k__Bacteria.p__Proteobacteria.c__Gammaproteobacteria.o__Xanthomonadales.f__Xanthomonadaceae.g__Luteimonas	MED13	0.208288	4.58995e-05
k__Bacteria.p__Proteobacteria.c__Gammaproteobacteria.o__Xanthomonadales.f__Xanthomonadaceae.g__Luteimonas	MED13L	0.221949	1.36428e-05
k__Bacteria.p__Proteobacteria.c__Gammaproteobacteria.o__Xanthomonadales.f__Xanthomonadaceae.g__Luteimonas	MED16	0.21148	3.48088e-05
k__Bacteria.p__Proteobacteria.c__Gammaproteobacteria.o__Xanthomonadales.f__Xanthomonadaceae.g__Luteimonas	MED22	0.288963	1.10111e-08
k__Bacteria.p__Proteobacteria.c__Gammaproteobacteria.o__Xanthomonadales.f__Xanthomonadaceae.g__Luteimonas	MED31	-0.229624	6.66812e-06
k__Bacteria.p__Proteobacteria.c__Gammaproteobacteria.o__Xanthomonadales.f__Xanthomonadaceae.g__Luteimonas	MEF2D	0.343358	7.17382e-12
k__Bacteria.p__Proteobacteria.c__Gammaproteobacteria.o__Xanthomonadales.f__Xanthomonadaceae.g__Luteimonas	MEGF6	0.217053	2.12625e-05
k__Bacteria.p__Proteobacteria.c__Gammaproteobacteria.o__Xanthomonadales.f__Xanthomonadaceae.g__Luteimonas	MEGF8	0.287336	1.34101e-08
k__Archaea.p__Euryarchaeota.c__Halobacteria.o__Haloferacales.f__Haloferacaceae.g__Halolamina	MEIS1	0.285765	1.62005e-08
k__Archaea.p__Euryarchaeota.c__Halobacteria.o__Haloferacales.f__Haloferacaceae.g__Halolamina	METTL16	0.208611	4.46438e-05
k__Bacteria.p__Proteobacteria.c__Gammaproteobacteria.o__Xanthomonadales.f__Xanthomonadaceae.g__Luteimonas	METTL26	-0.206	5.5818e-05
k__Bacteria.p__Proteobacteria.c__Gammaproteobacteria.o__Xanthomonadales.f__Xanthomonadaceae.g__Luteimonas	METTL5	-0.333638	2.97088e-11
k__Archaea.p__Euryarchaeota.c__Halobacteria.o__Haloferacales.f__Haloferacaceae.g__Halolamina	MEX3A	0.202821	7.29972e-05
k__Bacteria.p__Proteobacteria.c__Gammaproteobacteria.o__Xanthomonadales.f__Xanthomonadaceae.g__Luteimonas	MFN2	0.243867	1.65254e-06
k__Bacteria.p__Proteobacteria.c__Gammaproteobacteria.o__Xanthomonadales.f__Xanthomonadaceae.g__Luteimonas	MFSD9	0.229093	7.01282e-06
k__Bacteria.p__Proteobacteria.c__Gammaproteobacteria.o__Xanthomonadales.f__Xanthomonadaceae.g__Luteimonas	MGA	0.268196	1.2413e-07
k__Archaea.p__Euryarchaeota.c__Halobacteria.o__Haloferacales.f__Haloferacaceae.g__Halolamina	MGA	0.251213	7.77516e-07
k__Bacteria.p__Proteobacteria.c__Gammaproteobacteria.o__Xanthomonadales.f__Xanthomonadaceae.g__Luteimonas	MGAT1	0.208474	4.51721e-05
k__Bacteria.p__Proteobacteria.c__Gammaproteobacteria.o__Xanthomonadales.f__Xanthomonadaceae.g__Luteimonas	MGAT2	0.282573	2.37048e-08
k__Bacteria.p__Proteobacteria.c__Gammaproteobacteria.o__Xanthomonadales.f__Xanthomonadaceae.g__Luteimonas	MGAT5	0.211511	3.47145e-05
k__Bacteria.p__Proteobacteria.c__Gammaproteobacteria.o__Xanthomonadales.f__Xanthomonadaceae.g__Luteimonas	MGRN1	0.214721	2.61748e-05
k__Bacteria.p__Proteobacteria.c__Gammaproteobacteria.o__Xanthomonadales.f__Xanthomonadaceae.g__Luteimonas	MICAL1	0.207648	4.84936e-05
k__Bacteria.p__Proteobacteria.c__Gammaproteobacteria.o__Xanthomonadales.f__Xanthomonadaceae.g__Luteimonas	MICAL3	0.275015	5.728e-08
k__Bacteria.p__Proteobacteria.c__Gammaproteobacteria.o__Xanthomonadales.f__Xanthomonadaceae.g__Luteimonas	MICALL1	0.23369	4.51765e-06
k__Archaea.p__Euryarchaeota.c__Halobacteria.o__Haloferacales.f__Haloferacaceae.g__Halolamina	MICOS10	-0.215665	2.4069e-05
k__Bacteria.p__Proteobacteria.c__Gammaproteobacteria.o__Xanthomonadales.f__Xanthomonadaceae.g__Luteimonas	MIF	-0.258166	3.72606e-07
k__Bacteria.p__Proteobacteria.c__Gammaproteobacteria.o__Xanthomonadales.f__Xanthomonadaceae.g__Luteimonas	MIGA2	0.231297	5.6859e-06
k__Bacteria.p__Proteobacteria.c__Gammaproteobacteria.o__Xanthomonadales.f__Xanthomonadaceae.g__Luteimonas	MINDY1	0.24804	1.07992e-06
k__Archaea.p__Euryarchaeota.c__Halobacteria.o__Haloferacales.f__Haloferacaceae.g__Halolamina	MINDY1	0.228247	7.59629e-06
k__Bacteria.p__Proteobacteria.c__Gammaproteobacteria.o__Xanthomonadales.f__Xanthomonadaceae.g__Luteimonas	MINK1	0.278634	3.7666e-08
k__Bacteria.p__Proteobacteria.c__Gammaproteobacteria.o__Xanthomonadales.f__Xanthomonadaceae.g__Luteimonas	MKRN2	0.219537	1.69971e-05
k__Bacteria.p__Proteobacteria.c__Gammaproteobacteria.o__Xanthomonadales.f__Xanthomonadaceae.g__Luteimonas	MLH1	0.22085	1.50857e-05
k__Bacteria.p__Proteobacteria.c__Gammaproteobacteria.o__Cellvibrionales.f__Cellvibrionaceae.g__Simiduia	MLH3	0.201727	7.99841e-05
k__Bacteria.p__Proteobacteria.c__Gammaproteobacteria.o__Xanthomonadales.f__Xanthomonadaceae.g__Luteimonas	MLLT1	0.261964	2.47068e-07
k__Archaea.p__Euryarchaeota.c__Halobacteria.o__Haloferacales.f__Haloferacaceae.g__Halolamina	MLLT1	0.200157	9.1115e-05
k__Archaea.p__Euryarchaeota.c__Halobacteria.o__Haloferacales.f__Haloferacaceae.g__Halolamina	MLLT11	0.204638	6.26529e-05
k__Bacteria.p__Proteobacteria.c__Gammaproteobacteria.o__Xanthomonadales.f__Xanthomonadaceae.g__Luteimonas	MLXIP	0.320188	1.95783e-10
k__Bacteria.p__Proteobacteria.c__Gammaproteobacteria.o__Xanthomonadales.f__Xanthomonadaceae.g__Luteimonas	MLYCD	0.274814	5.86167e-08
k__Bacteria.p__Proteobacteria.c__Gammaproteobacteria.o__Xanthomonadales.f__Xanthomonadaceae.g__Luteimonas	MMP14	0.243436	1.72602e-06
k__Bacteria.p__Proteobacteria.c__Gammaproteobacteria.o__Xanthomonadales.f__Xanthomonadaceae.g__Luteimonas	MMS19	0.234542	4.16002e-06
k__Archaea.p__Euryarchaeota.c__Halobacteria.o__Haloferacales.f__Haloferacaceae.g__Halolamina	MMS19	0.208082	4.67184e-05
k__Archaea.p__Euryarchaeota.c__Halobacteria.o__Haloferacales.f__Haloferacaceae.g__Halolamina	MNS1	0.242757	1.84799e-06
k__Bacteria.p__Proteobacteria.c__Gammaproteobacteria.o__Xanthomonadales.f__Xanthomonadaceae.g__Luteimonas	MNT	0.211438	3.49368e-05
k__Archaea.p__Euryarchaeota.c__Halobacteria.o__Haloferacales.f__Haloferacaceae.g__Halolamina	MNT	0.206193	5.49126e-05
k__Bacteria.p__Proteobacteria.c__Gammaproteobacteria.o__Xanthomonadales.f__Xanthomonadaceae.g__Luteimonas	MON1A	0.216771	2.18063e-05
k__Bacteria.p__Proteobacteria.c__Gammaproteobacteria.o__Xanthomonadales.f__Xanthomonadaceae.g__Luteimonas	MORN2	-0.23272	4.96048e-06
k__Archaea.p__Euryarchaeota.c__Halobacteria.o__Haloferacales.f__Haloferacaceae.g__Halolamina	MORN4	0.217584	2.02742e-05
k__Archaea.p__Euryarchaeota.c__Halobacteria.o__Haloferacales.f__Haloferacaceae.g__Halolamina	MPC1	-0.212831	3.09248e-05
k__Bacteria.p__Proteobacteria.c__Gammaproteobacteria.o__Xanthomonadales.f__Xanthomonadaceae.g__Luteimonas	MPRIP	0.272176	7.92449e-08
k__Archaea.p__Euryarchaeota.c__Halobacteria.o__Haloferacales.f__Haloferacaceae.g__Halolamina	MPRIP	0.207768	4.79964e-05
k__Bacteria.p__Proteobacteria.c__Gammaproteobacteria.o__Xanthomonadales.f__Xanthomonadaceae.g__Luteimonas	MRC2	0.279648	3.34569e-08
k__Bacteria.p__Proteobacteria.c__Gammaproteobacteria.o__Xanthomonadales.f__Xanthomonadaceae.g__Luteimonas	MROH1	0.213098	3.0208e-05
k__Bacteria.p__Proteobacteria.c__Gammaproteobacteria.o__Xanthomonadales.f__Xanthomonadaceae.g__Luteimonas	MRPL1	-0.202718	7.36297e-05
k__Archaea.p__Euryarchaeota.c__Halobacteria.o__Haloferacales.f__Haloferacaceae.g__Halolamina	MRPL16	-0.200935	8.54279e-05
k__Bacteria.p__Proteobacteria.c__Gammaproteobacteria.o__Xanthomonadales.f__Xanthomonadaceae.g__Luteimonas	MRPL18	-0.20308	7.14301e-05
k__Bacteria.p__Proteobacteria.c__Gammaproteobacteria.o__Xanthomonadales.f__Xanthomonadaceae.g__Luteimonas	MRPL2	-0.232807	4.91903e-06
k__Bacteria.p__Proteobacteria.c__Gammaproteobacteria.o__Xanthomonadales.f__Xanthomonadaceae.g__Luteimonas	MRPL20	-0.222472	1.30043e-05
k__Bacteria.p__Proteobacteria.c__Gammaproteobacteria.o__Xanthomonadales.f__Xanthomonadaceae.g__Luteimonas	MRPL21	-0.222006	1.35725e-05
k__Bacteria.p__Proteobacteria.c__Gammaproteobacteria.o__Xanthomonadales.f__Xanthomonadaceae.g__Luteimonas	MRPL22	-0.240044	2.42365e-06
k__Bacteria.p__Proteobacteria.c__Gammaproteobacteria.o__Xanthomonadales.f__Xanthomonadaceae.g__Luteimonas	MRPL24	-0.212779	3.10674e-05
k__Bacteria.p__Proteobacteria.c__Gammaproteobacteria.o__Xanthomonadales.f__Xanthomonadaceae.g__Luteimonas	MRPL36	-0.234767	4.06995e-06
k__Archaea.p__Euryarchaeota.c__Halobacteria.o__Haloferacales.f__Haloferacaceae.g__Halolamina	MRPL41	-0.204354	6.4172e-05
k__Bacteria.p__Proteobacteria.c__Gammaproteobacteria.o__Xanthomonadales.f__Xanthomonadaceae.g__Luteimonas	MRPL47	-0.213281	2.97268e-05
k__Bacteria.p__Proteobacteria.c__Gammaproteobacteria.o__Xanthomonadales.f__Xanthomonadaceae.g__Luteimonas	MRPL51	-0.243184	1.7704e-06
k__Bacteria.p__Proteobacteria.c__Gammaproteobacteria.o__Xanthomonadales.f__Xanthomonadaceae.g__Luteimonas	MRPL57	-0.208839	4.37731e-05
k__Bacteria.p__Proteobacteria.c__Gammaproteobacteria.o__Xanthomonadales.f__Xanthomonadaceae.g__Luteimonas	MRPL58	-0.205495	5.82658e-05
k__Archaea.p__Euryarchaeota.c__Halobacteria.o__Haloferacales.f__Haloferacaceae.g__Halolamina	MRPS12	-0.22399	1.13055e-05
k__Bacteria.p__Proteobacteria.c__Gammaproteobacteria.o__Xanthomonadales.f__Xanthomonadaceae.g__Luteimonas	MRPS21	-0.208478	4.51565e-05
k__Bacteria.p__Proteobacteria.c__Gammaproteobacteria.o__Xanthomonadales.f__Xanthomonadaceae.g__Luteimonas	MRPS24	-0.23169	5.47622e-06
k__Bacteria.p__Proteobacteria.c__Gammaproteobacteria.o__Cellvibrionales.f__Cellvibrionaceae.g__Simiduia	MRPS9	0.210956	3.64374e-05
k__Bacteria.p__Proteobacteria.c__Gammaproteobacteria.o__Xanthomonadales.f__Xanthomonadaceae.g__Luteimonas	MRTFA	0.27107	8.98294e-08
k__Archaea.p__Euryarchaeota.c__Halobacteria.o__Haloferacales.f__Haloferacaceae.g__Halolamina	MSI1	0.207781	4.79425e-05
k__Archaea.p__Euryarchaeota.c__Halobacteria.o__Haloferacales.f__Haloferacaceae.g__Halolamina	MSRB1	-0.210757	3.70751e-05
k__Bacteria.p__Proteobacteria.c__Gammaproteobacteria.o__Xanthomonadales.f__Xanthomonadaceae.g__Luteimonas	MT-ATP8	-0.215788	2.38071e-05
k__Bacteria.p__Proteobacteria.c__Gammaproteobacteria.o__Xanthomonadales.f__Xanthomonadaceae.g__Luteimonas	MT-CO2	-0.227826	7.90321e-06
k__Bacteria.p__Proteobacteria.c__Gammaproteobacteria.o__Xanthomonadales.f__Xanthomonadaceae.g__Luteimonas	MT-ND3	-0.274826	5.85384e-08
k__Archaea.p__Euryarchaeota.c__Halobacteria.o__Haloferacales.f__Haloferacaceae.g__Halolamina	MTFP1	-0.202259	7.65123e-05
k__Bacteria.p__Proteobacteria.c__Gammaproteobacteria.o__Xanthomonadales.f__Xanthomonadaceae.g__Luteimonas	MTHFR	0.26122	2.679e-07
k__Bacteria.p__Proteobacteria.c__Gammaproteobacteria.o__Xanthomonadales.f__Xanthomonadaceae.g__Luteimonas	MTLN	-0.216849	2.16552e-05
k__Bacteria.p__Proteobacteria.c__Gammaproteobacteria.o__Xanthomonadales.f__Xanthomonadaceae.g__Luteimonas	MTMR1	0.217485	2.04542e-05
k__Archaea.p__Euryarchaeota.c__Halobacteria.o__Haloferacales.f__Haloferacaceae.g__Halolamina	MTMR1	0.200831	8.61698e-05
k__Bacteria.p__Proteobacteria.c__Gammaproteobacteria.o__Xanthomonadales.f__Xanthomonadaceae.g__Luteimonas	MTOR	0.237127	3.23278e-06
k__Bacteria.p__Proteobacteria.c__Gammaproteobacteria.o__Xanthomonadales.f__Xanthomonadaceae.g__Luteimonas	MTSS2	0.249422	9.36408e-07
k__Bacteria.p__Proteobacteria.c__Gammaproteobacteria.o__Xanthomonadales.f__Xanthomonadaceae.g__Luteimonas	MUL1	0.212475	3.19065e-05
k__Bacteria.p__Proteobacteria.c__Gammaproteobacteria.o__Xanthomonadales.f__Xanthomonadaceae.g__Luteimonas	MUSTN1	0.278441	3.85244e-08
k__Bacteria.p__Proteobacteria.c__Gammaproteobacteria.o__Xanthomonadales.f__Xanthomonadaceae.g__Luteimonas	MVB12B	0.303826	1.71627e-09
k__Bacteria.p__Proteobacteria.c__Gammaproteobacteria.o__Xanthomonadales.f__Xanthomonadaceae.g__Luteimonas	MXD4	0.226156	9.24327e-06
k__Archaea.p__Euryarchaeota.c__Halobacteria.o__Haloferacales.f__Haloferacaceae.g__Halolamina	MYBBP1A	0.218998	1.78472e-05
k__Bacteria.p__Proteobacteria.c__Gammaproteobacteria.o__Xanthomonadales.f__Xanthomonadaceae.g__Luteimonas	MYCBP2	0.205878	5.64005e-05
k__Archaea.p__Euryarchaeota.c__Halobacteria.o__Haloferacales.f__Haloferacaceae.g__Halolamina	MYEF2	0.237395	3.14873e-06
k__Archaea.p__Euryarchaeota.c__Halobacteria.o__Haloferacales.f__Haloferacaceae.g__Halolamina	MYH10	0.226602	8.86613e-06
k__Bacteria.p__Proteobacteria.c__Gammaproteobacteria.o__Xanthomonadales.f__Xanthomonadaceae.g__Luteimonas	MYL12B	-0.224709	1.05768e-05
k__Archaea.p__Euryarchaeota.c__Halobacteria.o__Haloferacales.f__Haloferacaceae.g__Halolamina	MYL12B	-0.221772	1.3866e-05
k__Bacteria.p__Proteobacteria.c__Gammaproteobacteria.o__Xanthomonadales.f__Xanthomonadaceae.g__Luteimonas	MYO18A	0.290437	9.20064e-09
k__Bacteria.p__Proteobacteria.c__Gammaproteobacteria.o__Xanthomonadales.f__Xanthomonadaceae.g__Luteimonas	MYO1D	0.203786	6.73205e-05
k__Bacteria.p__Proteobacteria.c__Gammaproteobacteria.o__Xanthomonadales.f__Xanthomonadaceae.g__Luteimonas	MYO9B	0.255717	4.84e-07
k__Bacteria.p__Proteobacteria.c__Gammaproteobacteria.o__Xanthomonadales.f__Xanthomonadaceae.g__Luteimonas	MZT2A	-0.214145	2.75434e-05
k__Bacteria.p__Proteobacteria.c__Gammaproteobacteria.o__Xanthomonadales.f__Xanthomonadaceae.g__Luteimonas	MZT2B	-0.211708	3.41232e-05
k__Bacteria.p__Proteobacteria.c__Gammaproteobacteria.o__Xanthomonadales.f__Xanthomonadaceae.g__Luteimonas	N4BP1	0.20468	6.24299e-05
k__Archaea.p__Euryarchaeota.c__Halobacteria.o__Haloferacales.f__Haloferacaceae.g__Halolamina	N4BP1	0.200992	8.50259e-05
k__Bacteria.p__Proteobacteria.c__Gammaproteobacteria.o__Xanthomonadales.f__Xanthomonadaceae.g__Luteimonas	NAA38	-0.259975	3.06637e-07
k__Bacteria.p__Proteobacteria.c__Gammaproteobacteria.o__Xanthomonadales.f__Xanthomonadaceae.g__Luteimonas	NACAD	0.217532	2.03693e-05
k__Bacteria.p__Proteobacteria.c__Gammaproteobacteria.o__Xanthomonadales.f__Xanthomonadaceae.g__Luteimonas	NACC1	0.237637	3.0749e-06
k__Bacteria.p__Proteobacteria.c__Gammaproteobacteria.o__Xanthomonadales.f__Xanthomonadaceae.g__Luteimonas	NACC2	0.251699	7.39019e-07
k__Bacteria.p__Proteobacteria.c__Gammaproteobacteria.o__Xanthomonadales.f__Xanthomonadaceae.g__Luteimonas	NADK	0.21934	1.73043e-05
k__Bacteria.p__Proteobacteria.c__Gammaproteobacteria.o__Xanthomonadales.f__Xanthomonadaceae.g__Luteimonas	NAIF1	0.21829	1.90265e-05
k__Bacteria.p__Proteobacteria.c__Gammaproteobacteria.o__Xanthomonadales.f__Xanthomonadaceae.g__Luteimonas	NAT8L	0.232623	5.00699e-06
k__Bacteria.p__Proteobacteria.c__Gammaproteobacteria.o__Xanthomonadales.f__Xanthomonadaceae.g__Luteimonas	NATD1	0.257173	4.14432e-07
k__Bacteria.p__Proteobacteria.c__Gammaproteobacteria.o__Xanthomonadales.f__Xanthomonadaceae.g__Luteimonas	NBAS	0.223459	1.18741e-05
k__Archaea.p__Euryarchaeota.c__Halobacteria.o__Haloferacales.f__Haloferacaceae.g__Halolamina	NBAS	0.207537	4.89582e-05
k__Bacteria.p__Proteobacteria.c__Gammaproteobacteria.o__Xanthomonadales.f__Xanthomonadaceae.g__Luteimonas	NBEAL2	0.323172	1.29881e-10
k__Bacteria.p__Proteobacteria.c__Gammaproteobacteria.o__Xanthomonadales.f__Xanthomonadaceae.g__Luteimonas	NBPF1	0.233858	4.44474e-06
k__Bacteria.p__Proteobacteria.c__Gammaproteobacteria.o__Xanthomonadales.f__Xanthomonadaceae.g__Luteimonas	NBPF10	0.209946	3.97779e-05
k__Archaea.p__Euryarchaeota.c__Halobacteria.o__Haloferacales.f__Haloferacaceae.g__Halolamina	NBPF11	0.206863	5.18639e-05
k__Archaea.p__Euryarchaeota.c__Halobacteria.o__Haloferacales.f__Haloferacaceae.g__Halolamina	NBPF12	0.214432	2.68546e-05
k__Bacteria.p__Proteobacteria.c__Gammaproteobacteria.o__Xanthomonadales.f__Xanthomonadaceae.g__Luteimonas	NBPF3	0.221198	1.46138e-05
k__Bacteria.p__Proteobacteria.c__Gammaproteobacteria.o__Xanthomonadales.f__Xanthomonadaceae.g__Luteimonas	NBR1	0.222189	1.33457e-05
k__Archaea.p__Euryarchaeota.c__Halobacteria.o__Haloferacales.f__Haloferacaceae.g__Halolamina	NCAM1	0.259601	3.19262e-07
k__Archaea.p__Euryarchaeota.c__Halobacteria.o__Haloferacales.f__Haloferacaceae.g__Halolamina	NCBP3	0.203031	7.17281e-05
k__Bacteria.p__Proteobacteria.c__Gammaproteobacteria.o__Xanthomonadales.f__Xanthomonadaceae.g__Luteimonas	NCKAP5L	0.281535	2.6801e-08
k__Archaea.p__Euryarchaeota.c__Halobacteria.o__Haloferacales.f__Haloferacaceae.g__Halolamina	NCKAP5L	0.226125	9.27058e-06
k__Bacteria.p__Proteobacteria.c__Gammaproteobacteria.o__Xanthomonadales.f__Xanthomonadaceae.g__Luteimonas	NCKIPSD	0.268592	1.18754e-07
k__Archaea.p__Euryarchaeota.c__Halobacteria.o__Haloferacales.f__Haloferacaceae.g__Halolamina	NCL	0.26245	2.34306e-07
k__Bacteria.p__Proteobacteria.c__Gammaproteobacteria.o__Xanthomonadales.f__Xanthomonadaceae.g__Luteimonas	NCOA3	0.213846	2.82818e-05
k__Bacteria.p__Proteobacteria.c__Gammaproteobacteria.o__Xanthomonadales.f__Xanthomonadaceae.g__Luteimonas	NCOA5	0.238918	2.70986e-06
k__Archaea.p__Euryarchaeota.c__Halobacteria.o__Haloferacales.f__Haloferacaceae.g__Halolamina	NCOA5	0.23573	3.70624e-06
k__Bacteria.p__Proteobacteria.c__Gammaproteobacteria.o__Xanthomonadales.f__Xanthomonadaceae.g__Luteimonas	NCOA6	0.238749	2.75574e-06
k__Archaea.p__Euryarchaeota.c__Halobacteria.o__Haloferacales.f__Haloferacaceae.g__Halolamina	NCOA6	0.217172	2.10376e-05
k__Bacteria.p__Proteobacteria.c__Gammaproteobacteria.o__Xanthomonadales.f__Xanthomonadaceae.g__Luteimonas	NCOR2	0.328199	6.44011e-11
k__Archaea.p__Euryarchaeota.c__Halobacteria.o__Haloferacales.f__Haloferacaceae.g__Halolamina	NCOR2	0.217451	2.05172e-05
k__Bacteria.p__Proteobacteria.c__Gammaproteobacteria.o__Xanthomonadales.f__Xanthomonadaceae.g__Luteimonas	NCS1	0.23114	5.77202e-06
k__Bacteria.p__Proteobacteria.c__Gammaproteobacteria.o__Xanthomonadales.f__Xanthomonadaceae.g__Luteimonas	NDOR1	0.294278	5.73384e-09
k__Bacteria.p__Proteobacteria.c__Gammaproteobacteria.o__Xanthomonadales.f__Xanthomonadaceae.g__Luteimonas	NDST1	0.31207	5.84451e-10
k__Bacteria.p__Proteobacteria.c__Gammaproteobacteria.o__Xanthomonadales.f__Xanthomonadaceae.g__Luteimonas	NDST2	0.246057	1.32304e-06
k__Bacteria.p__Proteobacteria.c__Gammaproteobacteria.o__Xanthomonadales.f__Xanthomonadaceae.g__Luteimonas	NDUFA1	-0.230923	5.89308e-06
k__Bacteria.p__Proteobacteria.c__Gammaproteobacteria.o__Xanthomonadales.f__Xanthomonadaceae.g__Luteimonas	NDUFA12	-0.238947	2.7021e-06
k__Bacteria.p__Proteobacteria.c__Gammaproteobacteria.o__Xanthomonadales.f__Xanthomonadaceae.g__Luteimonas	NDUFA2	-0.286999	1.3966e-08
k__Bacteria.p__Proteobacteria.c__Gammaproteobacteria.o__Xanthomonadales.f__Xanthomonadaceae.g__Luteimonas	NDUFA3	-0.315753	3.57339e-10
k__Bacteria.p__Proteobacteria.c__Gammaproteobacteria.o__Xanthomonadales.f__Xanthomonadaceae.g__Luteimonas	NDUFA7	-0.221158	1.46675e-05
k__Bacteria.p__Proteobacteria.c__Gammaproteobacteria.o__Xanthomonadales.f__Xanthomonadaceae.g__Luteimonas	NDUFA9	-0.230635	6.05707e-06
k__Bacteria.p__Proteobacteria.c__Gammaproteobacteria.o__Xanthomonadales.f__Xanthomonadaceae.g__Luteimonas	NDUFAF4	-0.274822	5.85618e-08
k__Bacteria.p__Proteobacteria.c__Gammaproteobacteria.o__Xanthomonadales.f__Xanthomonadaceae.g__Luteimonas	NDUFB1	-0.283733	2.06537e-08
k__Archaea.p__Euryarchaeota.c__Halobacteria.o__Haloferacales.f__Haloferacaceae.g__Halolamina	NDUFB2	-0.222047	1.3521e-05
k__Bacteria.p__Proteobacteria.c__Gammaproteobacteria.o__Xanthomonadales.f__Xanthomonadaceae.g__Luteimonas	NDUFB3	-0.231588	5.52984e-06
k__Bacteria.p__Proteobacteria.c__Gammaproteobacteria.o__Xanthomonadales.f__Xanthomonadaceae.g__Luteimonas	NDUFB4	-0.285391	1.69425e-08
k__Bacteria.p__Proteobacteria.c__Gammaproteobacteria.o__Xanthomonadales.f__Xanthomonadaceae.g__Luteimonas	NDUFB6	-0.219113	1.76634e-05
k__Bacteria.p__Proteobacteria.c__Gammaproteobacteria.o__Xanthomonadales.f__Xanthomonadaceae.g__Luteimonas	NDUFC1	-0.226272	9.14363e-06
k__Bacteria.p__Proteobacteria.c__Gammaproteobacteria.o__Xanthomonadales.f__Xanthomonadaceae.g__Luteimonas	NDUFC2	-0.240508	2.31436e-06
k__Bacteria.p__Proteobacteria.c__Gammaproteobacteria.o__Xanthomonadales.f__Xanthomonadaceae.g__Luteimonas	NDUFS6	-0.27023	9.87775e-08
k__Bacteria.p__Proteobacteria.c__Gammaproteobacteria.o__Xanthomonadales.f__Xanthomonadaceae.g__Luteimonas	NDUFS8	-0.229813	6.55002e-06
k__Bacteria.p__Proteobacteria.c__Gammaproteobacteria.o__Xanthomonadales.f__Xanthomonadaceae.g__Luteimonas	NDUFV2	-0.345243	5.41438e-12
k__Archaea.p__Euryarchaeota.c__Halobacteria.o__Haloferacales.f__Haloferacaceae.g__Halolamina	NEK11	0.213921	2.80935e-05
k__Bacteria.p__Proteobacteria.c__Gammaproteobacteria.o__Xanthomonadales.f__Xanthomonadaceae.g__Luteimonas	NEK4	0.240541	2.30677e-06
k__Bacteria.p__Proteobacteria.c__Gammaproteobacteria.o__Xanthomonadales.f__Xanthomonadaceae.g__Luteimonas	NEK9	0.204481	6.3488e-05
k__Bacteria.p__Proteobacteria.c__Gammaproteobacteria.o__Xanthomonadales.f__Xanthomonadaceae.g__Luteimonas	NELFA	0.214282	2.7213e-05
k__Bacteria.p__Proteobacteria.c__Gammaproteobacteria.o__Xanthomonadales.f__Xanthomonadaceae.g__Luteimonas	NELFB	0.265963	1.5917e-07
k__Archaea.p__Euryarchaeota.c__Halobacteria.o__Haloferacales.f__Haloferacaceae.g__Halolamina	NEO1	0.273451	6.85232e-08
k__Bacteria.p__Proteobacteria.c__Gammaproteobacteria.o__Xanthomonadales.f__Xanthomonadaceae.g__Luteimonas	NES	0.214586	2.64889e-05
k__Bacteria.p__Proteobacteria.c__Gammaproteobacteria.o__Xanthomonadales.f__Xanthomonadaceae.g__Luteimonas	NEURL4	0.235676	3.72572e-06
k__Bacteria.p__Proteobacteria.c__Gammaproteobacteria.o__Xanthomonadales.f__Xanthomonadaceae.g__Luteimonas	NFAT5	0.254079	5.75649e-07
k__Archaea.p__Euryarchaeota.c__Halobacteria.o__Haloferacales.f__Haloferacaceae.g__Halolamina	NFAT5	0.245149	1.45125e-06
k__Bacteria.p__Proteobacteria.c__Gammaproteobacteria.o__Xanthomonadales.f__Xanthomonadaceae.g__Luteimonas	NFATC3	0.254092	5.74839e-07
k__Bacteria.p__Proteobacteria.c__Gammaproteobacteria.o__Xanthomonadales.f__Xanthomonadaceae.g__Luteimonas	NFATC4	0.239672	2.51503e-06
k__Bacteria.p__Proteobacteria.c__Gammaproteobacteria.o__Xanthomonadales.f__Xanthomonadaceae.g__Luteimonas	NFIX	0.283856	2.0354e-08
k__Bacteria.p__Proteobacteria.c__Gammaproteobacteria.o__Xanthomonadales.f__Xanthomonadaceae.g__Luteimonas	NFRKB	0.21042	3.81769e-05
k__Archaea.p__Euryarchaeota.c__Halobacteria.o__Haloferacales.f__Haloferacaceae.g__Halolamina	NHLRC2	0.260579	2.87222e-07
k__Bacteria.p__Proteobacteria.c__Gammaproteobacteria.o__Xanthomonadales.f__Xanthomonadaceae.g__Luteimonas	NIBAN2	0.260222	2.98549e-07
k__Bacteria.p__Proteobacteria.c__Gammaproteobacteria.o__Xanthomonadales.f__Xanthomonadaceae.g__Luteimonas	NICN1	0.202783	7.32315e-05
k__Bacteria.p__Proteobacteria.c__Gammaproteobacteria.o__Xanthomonadales.f__Xanthomonadaceae.g__Luteimonas	NID2	0.227882	7.86212e-06
k__Bacteria.p__Proteobacteria.c__Gammaproteobacteria.o__Xanthomonadales.f__Xanthomonadaceae.g__Luteimonas	NIFK	-0.253627	6.03738e-07
k__Bacteria.p__Proteobacteria.c__Gammaproteobacteria.o__Xanthomonadales.f__Xanthomonadaceae.g__Luteimonas	NISCH	0.465615	1.10653e-21
k__Bacteria.p__Proteobacteria.c__Gammaproteobacteria.o__Xanthomonadales.f__Xanthomonadaceae.g__Luteimonas	NLGN3	0.202159	7.71514e-05
k__Bacteria.p__Proteobacteria.c__Gammaproteobacteria.o__Xanthomonadales.f__Xanthomonadaceae.g__Luteimonas	NLRX1	0.218537	1.86065e-05
k__Bacteria.p__Proteobacteria.c__Gammaproteobacteria.o__Xanthomonadales.f__Xanthomonadaceae.g__Luteimonas	NME1	-0.247121	1.18674e-06
k__Bacteria.p__Proteobacteria.c__Gammaproteobacteria.o__Xanthomonadales.f__Xanthomonadaceae.g__Luteimonas	NME2	-0.206808	5.21073e-05
k__Bacteria.p__Proteobacteria.c__Gammaproteobacteria.o__Xanthomonadales.f__Xanthomonadaceae.g__Luteimonas	NNAT	0.223907	1.13923e-05
k__Bacteria.p__Proteobacteria.c__Gammaproteobacteria.o__Xanthomonadales.f__Xanthomonadaceae.g__Luteimonas	NOD1	0.287163	1.36921e-08
k__Archaea.p__Euryarchaeota.c__Halobacteria.o__Haloferacales.f__Haloferacaceae.g__Halolamina	NOL4L	0.231834	5.40092e-06
k__Archaea.p__Euryarchaeota.c__Halobacteria.o__Haloferacales.f__Haloferacaceae.g__Halolamina	NOLC1	0.269143	1.11634e-07
k__Bacteria.p__Proteobacteria.c__Gammaproteobacteria.o__Xanthomonadales.f__Xanthomonadaceae.g__Luteimonas	NOP10	-0.256227	4.58411e-07
k__Bacteria.p__Proteobacteria.c__Gammaproteobacteria.o__Xanthomonadales.f__Xanthomonadaceae.g__Luteimonas	NOP9	0.274664	5.96395e-08
k__Bacteria.p__Proteobacteria.c__Gammaproteobacteria.o__Xanthomonadales.f__Xanthomonadaceae.g__Luteimonas	NOS1AP	0.206019	5.5728e-05
k__Archaea.p__Euryarchaeota.c__Halobacteria.o__Haloferacales.f__Haloferacaceae.g__Halolamina	NOS1AP	0.215805	2.3771e-05
k__Bacteria.p__Proteobacteria.c__Gammaproteobacteria.o__Xanthomonadales.f__Xanthomonadaceae.g__Luteimonas	NOTCH1	0.272922	7.27905e-08
k__Bacteria.p__Proteobacteria.c__Gammaproteobacteria.o__Xanthomonadales.f__Xanthomonadaceae.g__Luteimonas	NOTCH2	0.244315	1.57925e-06
k__Archaea.p__Euryarchaeota.c__Halobacteria.o__Haloferacales.f__Haloferacaceae.g__Halolamina	NOTCH3	0.217724	2.00194e-05
k__Bacteria.p__Proteobacteria.c__Gammaproteobacteria.o__Xanthomonadales.f__Xanthomonadaceae.g__Luteimonas	NOTCH4	0.200462	8.88442e-05
k__Archaea.p__Euryarchaeota.c__Halobacteria.o__Haloferacales.f__Haloferacaceae.g__Halolamina	NPAS3	0.223279	1.20733e-05
k__Archaea.p__Euryarchaeota.c__Halobacteria.o__Haloferacales.f__Haloferacaceae.g__Halolamina	NPC2	-0.214754	2.60978e-05
k__Bacteria.p__Proteobacteria.c__Gammaproteobacteria.o__Xanthomonadales.f__Xanthomonadaceae.g__Luteimonas	NPHP4	0.206238	5.47031e-05
k__Archaea.p__Euryarchaeota.c__Halobacteria.o__Haloferacales.f__Haloferacaceae.g__Halolamina	NPHP4	0.207808	4.78339e-05
k__Archaea.p__Euryarchaeota.c__Halobacteria.o__Haloferacales.f__Haloferacaceae.g__Halolamina	NPIPB4	0.2245	1.07838e-05
k__Bacteria.p__Proteobacteria.c__Gammaproteobacteria.o__Xanthomonadales.f__Xanthomonadaceae.g__Luteimonas	NPLOC4	0.21716	2.10593e-05
k__Archaea.p__Euryarchaeota.c__Halobacteria.o__Haloferacales.f__Haloferacaceae.g__Halolamina	NPR2	0.204421	6.38095e-05
k__Bacteria.p__Proteobacteria.c__Gammaproteobacteria.o__Xanthomonadales.f__Xanthomonadaceae.g__Luteimonas	NR1D2	0.205328	5.91003e-05
k__Bacteria.p__Proteobacteria.c__Gammaproteobacteria.o__Xanthomonadales.f__Xanthomonadaceae.g__Luteimonas	NR2C2	0.312345	5.63535e-10
k__Bacteria.p__Proteobacteria.c__Gammaproteobacteria.o__Xanthomonadales.f__Xanthomonadaceae.g__Luteimonas	NRBP1	0.206423	5.38434e-05
k__Bacteria.p__Proteobacteria.c__Gammaproteobacteria.o__Xanthomonadales.f__Xanthomonadaceae.g__Luteimonas	NRF1	0.238568	2.80534e-06
k__Archaea.p__Euryarchaeota.c__Halobacteria.o__Haloferacales.f__Haloferacaceae.g__Halolamina	NRF1	0.222252	1.3269e-05
k__Bacteria.p__Proteobacteria.c__Gammaproteobacteria.o__Xanthomonadales.f__Xanthomonadaceae.g__Luteimonas	NSD1	0.263683	2.04698e-07
k__Archaea.p__Euryarchaeota.c__Halobacteria.o__Haloferacales.f__Haloferacaceae.g__Halolamina	NSD1	0.291581	7.99795e-09
k__Bacteria.p__Proteobacteria.c__Gammaproteobacteria.o__Xanthomonadales.f__Xanthomonadaceae.g__Luteimonas	NSMAF	0.234914	4.0123e-06
k__Bacteria.p__Proteobacteria.c__Gammaproteobacteria.o__Xanthomonadales.f__Xanthomonadaceae.g__Luteimonas	NSMF	0.238855	2.72684e-06
k__Bacteria.p__Proteobacteria.c__Gammaproteobacteria.o__Xanthomonadales.f__Xanthomonadaceae.g__Luteimonas	NT5C2	0.241305	2.13752e-06
k__Archaea.p__Euryarchaeota.c__Halobacteria.o__Haloferacales.f__Haloferacaceae.g__Halolamina	NT5C2	0.206721	5.24933e-05
k__Archaea.p__Euryarchaeota.c__Halobacteria.o__Haloferacales.f__Haloferacaceae.g__Halolamina	NUCKS1	0.210169	3.90171e-05
k__Bacteria.p__Proteobacteria.c__Gammaproteobacteria.o__Xanthomonadales.f__Xanthomonadaceae.g__Luteimonas	NUDCD3	0.253211	6.30773e-07
k__Bacteria.p__Proteobacteria.c__Gammaproteobacteria.o__Xanthomonadales.f__Xanthomonadaceae.g__Luteimonas	NUMA1	0.25372	5.97857e-07
k__Archaea.p__Euryarchaeota.c__Halobacteria.o__Haloferacales.f__Haloferacaceae.g__Halolamina	NUMA1	0.233975	4.39492e-06
k__Bacteria.p__Proteobacteria.c__Gammaproteobacteria.o__Xanthomonadales.f__Xanthomonadaceae.g__Luteimonas	NUMB	0.225119	1.01812e-05
k__Bacteria.p__Proteobacteria.c__Gammaproteobacteria.o__Xanthomonadales.f__Xanthomonadaceae.g__Luteimonas	NUP133	0.204334	6.42812e-05
k__Bacteria.p__Proteobacteria.c__Gammaproteobacteria.o__Xanthomonadales.f__Xanthomonadaceae.g__Luteimonas	NUP214	0.256546	4.43097e-07
k__Bacteria.p__Proteobacteria.c__Gammaproteobacteria.o__Xanthomonadales.f__Xanthomonadaceae.g__Luteimonas	NUP98	0.208694	4.43255e-05
k__Bacteria.p__Proteobacteria.c__Gammaproteobacteria.o__Xanthomonadales.f__Xanthomonadaceae.g__Luteimonas	NUTF2	-0.209306	4.20449e-05
k__Bacteria.p__Proteobacteria.c__Gammaproteobacteria.o__Xanthomonadales.f__Xanthomonadaceae.g__Luteimonas	NXF1	0.276033	5.09374e-08
k__Bacteria.p__Proteobacteria.c__Gammaproteobacteria.o__Xanthomonadales.f__Xanthomonadaceae.g__Luteimonas	NYNRIN	0.224416	1.08682e-05
k__Bacteria.p__Proteobacteria.c__Gammaproteobacteria.o__Xanthomonadales.f__Xanthomonadaceae.g__Luteimonas	OAZ1	-0.224131	1.1159e-05
k__Archaea.p__Euryarchaeota.c__Halobacteria.o__Haloferacales.f__Haloferacaceae.g__Halolamina	OAZ1	-0.213065	3.02958e-05
k__Archaea.p__Euryarchaeota.c__Halobacteria.o__Haloferacales.f__Haloferacaceae.g__Halolamina	OBSL1	0.225184	1.012e-05
k__Archaea.p__Euryarchaeota.c__Halobacteria.o__Haloferacales.f__Haloferacaceae.g__Halolamina	OGA	0.230801	5.9619e-06
k__Bacteria.p__Proteobacteria.c__Gammaproteobacteria.o__Xanthomonadales.f__Xanthomonadaceae.g__Luteimonas	OGDH	0.261039	2.73232e-07
k__Bacteria.p__Proteobacteria.c__Gammaproteobacteria.o__Xanthomonadales.f__Xanthomonadaceae.g__Luteimonas	OGFOD2	0.214533	2.66146e-05
k__Bacteria.p__Proteobacteria.c__Gammaproteobacteria.o__Xanthomonadales.f__Xanthomonadaceae.g__Luteimonas	OLA1	-0.21493	2.56937e-05
k__Bacteria.p__Proteobacteria.c__Gammaproteobacteria.o__Xanthomonadales.f__Xanthomonadaceae.g__Luteimonas	OPA3	0.24534	1.42337e-06
k__Bacteria.p__Proteobacteria.c__Gammaproteobacteria.o__Xanthomonadales.f__Xanthomonadaceae.g__Luteimonas	OR12D2	-0.207725	4.81737e-05
k__Bacteria.p__Proteobacteria.c__Gammaproteobacteria.o__Xanthomonadales.f__Xanthomonadaceae.g__Luteimonas	OR4C3	-0.243996	1.63111e-06
k__Bacteria.p__Proteobacteria.c__Gammaproteobacteria.o__Xanthomonadales.f__Xanthomonadaceae.g__Luteimonas	OR51F1	-0.209903	3.99266e-05
k__Archaea.p__Euryarchaeota.c__Halobacteria.o__Haloferacales.f__Haloferacaceae.g__Halolamina	OR52B6	0.21976	1.66574e-05
k__Bacteria.p__Proteobacteria.c__Gammaproteobacteria.o__Xanthomonadales.f__Xanthomonadaceae.g__Luteimonas	OR5B3	-0.218334	1.89502e-05
k__Bacteria.p__Proteobacteria.c__Gammaproteobacteria.o__Xanthomonadales.f__Xanthomonadaceae.g__Luteimonas	OR8K1	-0.210285	3.86254e-05
k__Bacteria.p__Proteobacteria.c__Gammaproteobacteria.o__Xanthomonadales.f__Xanthomonadaceae.g__Luteimonas	ORAI2	0.202535	7.47681e-05
k__Archaea.p__Euryarchaeota.c__Halobacteria.o__Haloferacales.f__Haloferacaceae.g__Halolamina	ORAI2	0.23439	4.22189e-06
k__Bacteria.p__Proteobacteria.c__Gammaproteobacteria.o__Xanthomonadales.f__Xanthomonadaceae.g__Luteimonas	OSBPL5	0.30211	2.13887e-09
k__Bacteria.p__Proteobacteria.c__Gammaproteobacteria.o__Xanthomonadales.f__Xanthomonadaceae.g__Luteimonas	OST4	-0.278978	3.61834e-08
k__Archaea.p__Euryarchaeota.c__Halobacteria.o__Haloferacales.f__Haloferacaceae.g__Halolamina	OSTF1	-0.202082	7.76524e-05
k__Bacteria.p__Proteobacteria.c__Gammaproteobacteria.o__Cellvibrionales.f__Cellvibrionaceae.g__Simiduia	OTOL1	0.200598	8.7852e-05
k__Bacteria.p__Proteobacteria.c__Gammaproteobacteria.o__Xanthomonadales.f__Xanthomonadaceae.g__Luteimonas	OTUD4	0.202369	7.58122e-05
k__Archaea.p__Euryarchaeota.c__Halobacteria.o__Haloferacales.f__Haloferacaceae.g__Halolamina	OTUD7B	0.213303	2.96677e-05
k__Bacteria.p__Proteobacteria.c__Gammaproteobacteria.o__Xanthomonadales.f__Xanthomonadaceae.g__Luteimonas	OXNAD1	0.205315	5.91639e-05
k__Bacteria.p__Proteobacteria.c__Gammaproteobacteria.o__Xanthomonadales.f__Xanthomonadaceae.g__Luteimonas	OXSR1	0.265761	1.6277e-07
k__Bacteria.p__Proteobacteria.c__Gammaproteobacteria.o__Xanthomonadales.f__Xanthomonadaceae.g__Luteimonas	PA2G4	-0.220605	1.54256e-05
k__Bacteria.p__Proteobacteria.c__Gammaproteobacteria.o__Xanthomonadales.f__Xanthomonadaceae.g__Luteimonas	PACS2	0.228838	7.18408e-06
k__Bacteria.p__Proteobacteria.c__Gammaproteobacteria.o__Xanthomonadales.f__Xanthomonadaceae.g__Luteimonas	PACSIN2	0.202083	7.76469e-05
k__Bacteria.p__Proteobacteria.c__Gammaproteobacteria.o__Xanthomonadales.f__Xanthomonadaceae.g__Luteimonas	PALD1	0.26341	2.10924e-07
k__Archaea.p__Euryarchaeota.c__Halobacteria.o__Haloferacales.f__Haloferacaceae.g__Halolamina	PAN3	0.219152	1.76005e-05
k__Bacteria.p__Proteobacteria.c__Gammaproteobacteria.o__Xanthomonadales.f__Xanthomonadaceae.g__Luteimonas	PAQR7	0.224087	1.12048e-05
k__Archaea.p__Euryarchaeota.c__Halobacteria.o__Haloferacales.f__Haloferacaceae.g__Halolamina	PARG	0.251757	7.34587e-07
k__Archaea.p__Euryarchaeota.c__Halobacteria.o__Haloferacales.f__Haloferacaceae.g__Halolamina	PASK	0.253891	5.87163e-07
k__Archaea.p__Euryarchaeota.c__Halobacteria.o__Haloferacales.f__Haloferacaceae.g__Halolamina	PAX2	0.222725	1.27044e-05
k__Archaea.p__Euryarchaeota.c__Halobacteria.o__Haloferacales.f__Haloferacaceae.g__Halolamina	PAX8	0.211019	3.62384e-05
k__Bacteria.p__Proteobacteria.c__Gammaproteobacteria.o__Xanthomonadales.f__Xanthomonadaceae.g__Luteimonas	PBRM1	0.293729	6.13722e-09
k__Archaea.p__Euryarchaeota.c__Halobacteria.o__Haloferacales.f__Haloferacaceae.g__Halolamina	PBX1	0.238487	2.82775e-06
k__Archaea.p__Euryarchaeota.c__Halobacteria.o__Haloferacales.f__Haloferacaceae.g__Halolamina	PBX2	0.229003	7.07222e-06
k__Bacteria.p__Proteobacteria.c__Gammaproteobacteria.o__Xanthomonadales.f__Xanthomonadaceae.g__Luteimonas	PC	0.237851	3.01087e-06
k__Bacteria.p__Proteobacteria.c__Gammaproteobacteria.o__Xanthomonadales.f__Xanthomonadaceae.g__Luteimonas	PCBD1	-0.200664	8.73705e-05
k__Archaea.p__Euryarchaeota.c__Halobacteria.o__Haloferacales.f__Haloferacaceae.g__Halolamina	PCBP1	0.219051	1.7763e-05
k__Bacteria.p__Proteobacteria.c__Gammaproteobacteria.o__Xanthomonadales.f__Xanthomonadaceae.g__Luteimonas	PCBP2	-0.216075	2.32055e-05
k__Bacteria.p__Proteobacteria.c__Gammaproteobacteria.o__Xanthomonadales.f__Xanthomonadaceae.g__Luteimonas	PCDH12	0.254462	5.52808e-07
k__Bacteria.p__Proteobacteria.c__Gammaproteobacteria.o__Xanthomonadales.f__Xanthomonadaceae.g__Luteimonas	PCDHGB3	0.221235	1.45648e-05
k__Bacteria.p__Proteobacteria.c__Gammaproteobacteria.o__Xanthomonadales.f__Xanthomonadaceae.g__Luteimonas	PCDHGC3	0.22824	7.60107e-06
k__Archaea.p__Euryarchaeota.c__Halobacteria.o__Haloferacales.f__Haloferacaceae.g__Halolamina	PCF11	0.211533	3.46495e-05
k__Bacteria.p__Proteobacteria.c__Gammaproteobacteria.o__Xanthomonadales.f__Xanthomonadaceae.g__Luteimonas	PCGF1	-0.233494	4.6042e-06
k__Bacteria.p__Proteobacteria.c__Gammaproteobacteria.o__Xanthomonadales.f__Xanthomonadaceae.g__Luteimonas	PCLAF	-0.208033	4.69179e-05
k__Bacteria.p__Proteobacteria.c__Gammaproteobacteria.o__Xanthomonadales.f__Xanthomonadaceae.g__Luteimonas	PCNT	0.220364	1.57684e-05
k__Bacteria.p__Proteobacteria.c__Gammaproteobacteria.o__Xanthomonadales.f__Xanthomonadaceae.g__Luteimonas	PCNX1	0.256599	4.4064e-07
k__Archaea.p__Euryarchaeota.c__Halobacteria.o__Haloferacales.f__Haloferacaceae.g__Halolamina	PCNX2	0.211453	3.48909e-05
k__Bacteria.p__Proteobacteria.c__Gammaproteobacteria.o__Xanthomonadales.f__Xanthomonadaceae.g__Luteimonas	PCNX3	0.256318	4.53998e-07
k__Bacteria.p__Proteobacteria.c__Gammaproteobacteria.o__Xanthomonadales.f__Xanthomonadaceae.g__Luteimonas	PDCD11	0.24876	1.00269e-06
k__Archaea.p__Euryarchaeota.c__Halobacteria.o__Haloferacales.f__Haloferacaceae.g__Halolamina	PDCD11	0.313847	4.61318e-10
k__Bacteria.p__Proteobacteria.c__Gammaproteobacteria.o__Xanthomonadales.f__Xanthomonadaceae.g__Luteimonas	PDCD5	-0.221945	1.36478e-05
k__Bacteria.p__Proteobacteria.c__Gammaproteobacteria.o__Xanthomonadales.f__Xanthomonadaceae.g__Luteimonas	PDE2A	0.229197	6.94367e-06
k__Bacteria.p__Proteobacteria.c__Gammaproteobacteria.o__Xanthomonadales.f__Xanthomonadaceae.g__Luteimonas	PDK2	0.24126	2.14725e-06
k__Bacteria.p__Proteobacteria.c__Gammaproteobacteria.o__Xanthomonadales.f__Xanthomonadaceae.g__Luteimonas	PDPR	0.201299	8.28827e-05
k__Bacteria.p__Proteobacteria.c__Gammaproteobacteria.o__Xanthomonadales.f__Xanthomonadaceae.g__Luteimonas	PDZD11	-0.271175	8.8772e-08
k__Archaea.p__Euryarchaeota.c__Halobacteria.o__Haloferacales.f__Haloferacaceae.g__Halolamina	PDZD8	0.212788	3.10428e-05
k__Bacteria.p__Proteobacteria.c__Gammaproteobacteria.o__Xanthomonadales.f__Xanthomonadaceae.g__Luteimonas	PEAK1	0.215863	2.36484e-05
k__Archaea.p__Euryarchaeota.c__Halobacteria.o__Haloferacales.f__Haloferacaceae.g__Halolamina	PELP1	0.218131	1.9301e-05
k__Bacteria.p__Proteobacteria.c__Gammaproteobacteria.o__Xanthomonadales.f__Xanthomonadaceae.g__Luteimonas	PET100	-0.250564	8.31837e-07
k__Bacteria.p__Proteobacteria.c__Gammaproteobacteria.o__Xanthomonadales.f__Xanthomonadaceae.g__Luteimonas	PFDN2	-0.211802	3.38448e-05
k__Bacteria.p__Proteobacteria.c__Gammaproteobacteria.o__Xanthomonadales.f__Xanthomonadaceae.g__Luteimonas	PFDN4	-0.227284	8.31676e-06
k__Bacteria.p__Proteobacteria.c__Gammaproteobacteria.o__Xanthomonadales.f__Xanthomonadaceae.g__Luteimonas	PFDN6	-0.248525	1.02731e-06
k__Bacteria.p__Proteobacteria.c__Gammaproteobacteria.o__Xanthomonadales.f__Xanthomonadaceae.g__Luteimonas	PFKFB4	0.202698	7.37518e-05
k__Bacteria.p__Proteobacteria.c__Gammaproteobacteria.o__Xanthomonadales.f__Xanthomonadaceae.g__Luteimonas	PFKL	0.230786	5.97041e-06
k__Archaea.p__Euryarchaeota.c__Halobacteria.o__Haloferacales.f__Haloferacaceae.g__Halolamina	PFKM	0.28329	2.17714e-08
k__Bacteria.p__Proteobacteria.c__Gammaproteobacteria.o__Xanthomonadales.f__Xanthomonadaceae.g__Luteimonas	PFN1	-0.253095	6.3851e-07
k__Archaea.p__Euryarchaeota.c__Halobacteria.o__Haloferacales.f__Haloferacaceae.g__Halolamina	PHC1	0.215317	2.48257e-05
k__Bacteria.p__Proteobacteria.c__Gammaproteobacteria.o__Xanthomonadales.f__Xanthomonadaceae.g__Luteimonas	PHETA1	0.393897	1.92264e-15
k__Bacteria.p__Proteobacteria.c__Gammaproteobacteria.o__Xanthomonadales.f__Xanthomonadaceae.g__Luteimonas	PHF2	0.278707	3.73472e-08
k__Archaea.p__Euryarchaeota.c__Halobacteria.o__Haloferacales.f__Haloferacaceae.g__Halolamina	PHF2	0.22526	1.00486e-05
k__Bacteria.p__Proteobacteria.c__Gammaproteobacteria.o__Xanthomonadales.f__Xanthomonadaceae.g__Luteimonas	PHF21A	0.257694	3.91948e-07
k__Archaea.p__Euryarchaeota.c__Halobacteria.o__Haloferacales.f__Haloferacaceae.g__Halolamina	PHF21A	0.265202	1.73157e-07
k__Archaea.p__Euryarchaeota.c__Halobacteria.o__Haloferacales.f__Haloferacaceae.g__Halolamina	PHF6	0.216543	2.22558e-05
k__Bacteria.p__Proteobacteria.c__Gammaproteobacteria.o__Xanthomonadales.f__Xanthomonadaceae.g__Luteimonas	PHKA2	0.206033	5.56617e-05
k__Bacteria.p__Proteobacteria.c__Gammaproteobacteria.o__Xanthomonadales.f__Xanthomonadaceae.g__Luteimonas	PHLDB1	0.230849	5.93468e-06
k__Bacteria.p__Proteobacteria.c__Gammaproteobacteria.o__Xanthomonadales.f__Xanthomonadaceae.g__Luteimonas	PHLPP2	0.21831	1.89909e-05
k__Bacteria.p__Proteobacteria.c__Gammaproteobacteria.o__Xanthomonadales.f__Xanthomonadaceae.g__Luteimonas	PHRF1	0.312297	5.67103e-10
k__Archaea.p__Euryarchaeota.c__Halobacteria.o__Haloferacales.f__Haloferacaceae.g__Halolamina	PHRF1	0.209265	4.21942e-05
k__Bacteria.p__Proteobacteria.c__Gammaproteobacteria.o__Xanthomonadales.f__Xanthomonadaceae.g__Luteimonas	PI4K2A	0.265211	1.72981e-07
k__Bacteria.p__Proteobacteria.c__Gammaproteobacteria.o__Xanthomonadales.f__Xanthomonadaceae.g__Luteimonas	PI4KA	0.267317	1.3693e-07
k__Bacteria.p__Proteobacteria.c__Gammaproteobacteria.o__Xanthomonadales.f__Xanthomonadaceae.g__Luteimonas	PI4KB	0.270404	9.68569e-08
k__Bacteria.p__Proteobacteria.c__Gammaproteobacteria.o__Xanthomonadales.f__Xanthomonadaceae.g__Luteimonas	PIAS3	0.221523	1.41853e-05
k__Bacteria.p__Proteobacteria.c__Gammaproteobacteria.o__Xanthomonadales.f__Xanthomonadaceae.g__Luteimonas	PIGS	0.232543	5.04579e-06
k__Bacteria.p__Proteobacteria.c__Gammaproteobacteria.o__Xanthomonadales.f__Xanthomonadaceae.g__Luteimonas	PIK3C2B	0.25667	4.37307e-07
k__Archaea.p__Euryarchaeota.c__Halobacteria.o__Haloferacales.f__Haloferacaceae.g__Halolamina	PIK3C2B	0.207272	5.00803e-05
k__Bacteria.p__Proteobacteria.c__Gammaproteobacteria.o__Xanthomonadales.f__Xanthomonadaceae.g__Luteimonas	PIK3CD	0.207673	4.83887e-05
k__Bacteria.p__Proteobacteria.c__Gammaproteobacteria.o__Xanthomonadales.f__Xanthomonadaceae.g__Luteimonas	PIK3R4	0.214175	2.74706e-05
k__Archaea.p__Euryarchaeota.c__Halobacteria.o__Haloferacales.f__Haloferacaceae.g__Halolamina	PIKFYVE	0.227679	8.01322e-06
k__Bacteria.p__Proteobacteria.c__Gammaproteobacteria.o__Xanthomonadales.f__Xanthomonadaceae.g__Luteimonas	PIN4	-0.250964	7.97944e-07
k__Bacteria.p__Proteobacteria.c__Gammaproteobacteria.o__Xanthomonadales.f__Xanthomonadaceae.g__Luteimonas	PINK1	0.291518	8.06041e-09
k__Bacteria.p__Proteobacteria.c__Gammaproteobacteria.o__Xanthomonadales.f__Xanthomonadaceae.g__Luteimonas	PIP5K1C	0.235045	3.96181e-06
k__Archaea.p__Euryarchaeota.c__Halobacteria.o__Haloferacales.f__Haloferacaceae.g__Halolamina	PITPNA	0.24171	2.05272e-06
k__Bacteria.p__Proteobacteria.c__Gammaproteobacteria.o__Xanthomonadales.f__Xanthomonadaceae.g__Luteimonas	PITPNM1	0.274606	6.00335e-08
k__Bacteria.p__Proteobacteria.c__Gammaproteobacteria.o__Xanthomonadales.f__Xanthomonadaceae.g__Luteimonas	PITPNM2	0.234265	4.27324e-06
k__Archaea.p__Euryarchaeota.c__Halobacteria.o__Haloferacales.f__Haloferacaceae.g__Halolamina	PITPNM3	0.207337	4.98027e-05
k__Bacteria.p__Proteobacteria.c__Gammaproteobacteria.o__Xanthomonadales.f__Xanthomonadaceae.g__Luteimonas	PKD1	0.263343	2.12484e-07
k__Bacteria.p__Proteobacteria.c__Gammaproteobacteria.o__Xanthomonadales.f__Xanthomonadaceae.g__Luteimonas	PKN1	0.214885	2.57962e-05
k__Archaea.p__Euryarchaeota.c__Halobacteria.o__Haloferacales.f__Haloferacaceae.g__Halolamina	PKP2	0.207958	4.72201e-05
k__Bacteria.p__Proteobacteria.c__Gammaproteobacteria.o__Xanthomonadales.f__Xanthomonadaceae.g__Luteimonas	PLA2G15	0.297211	3.97727e-09
k__Archaea.p__Euryarchaeota.c__Halobacteria.o__Haloferacales.f__Haloferacaceae.g__Halolamina	PLAGL2	0.203803	6.72208e-05
k__Bacteria.p__Proteobacteria.c__Gammaproteobacteria.o__Xanthomonadales.f__Xanthomonadaceae.g__Luteimonas	PLCB3	0.22885	7.17573e-06
k__Bacteria.p__Proteobacteria.c__Gammaproteobacteria.o__Xanthomonadales.f__Xanthomonadaceae.g__Luteimonas	PLCD1	0.262362	2.36559e-07
k__Bacteria.p__Proteobacteria.c__Gammaproteobacteria.o__Xanthomonadales.f__Xanthomonadaceae.g__Luteimonas	PLCG1	0.257093	4.17978e-07
k__Bacteria.p__Proteobacteria.c__Gammaproteobacteria.o__Xanthomonadales.f__Xanthomonadaceae.g__Luteimonas	PLCG2	0.207472	4.9231e-05
k__Bacteria.p__Proteobacteria.c__Gammaproteobacteria.o__Xanthomonadales.f__Xanthomonadaceae.g__Luteimonas	PLD3	0.216878	2.15995e-05
k__Bacteria.p__Proteobacteria.c__Gammaproteobacteria.o__Xanthomonadales.f__Xanthomonadaceae.g__Luteimonas	PLEC	0.250405	8.45678e-07
k__Bacteria.p__Proteobacteria.c__Gammaproteobacteria.o__Xanthomonadales.f__Xanthomonadaceae.g__Luteimonas	PLEKHA7	0.292864	6.83013e-09
k__Bacteria.p__Proteobacteria.c__Gammaproteobacteria.o__Xanthomonadales.f__Xanthomonadaceae.g__Luteimonas	PLEKHG3	0.318533	2.45336e-10
k__Archaea.p__Euryarchaeota.c__Halobacteria.o__Haloferacales.f__Haloferacaceae.g__Halolamina	PLEKHG3	0.20947	4.14519e-05
k__Bacteria.p__Proteobacteria.c__Gammaproteobacteria.o__Xanthomonadales.f__Xanthomonadaceae.g__Luteimonas	PLEKHG5	0.231647	5.49871e-06
k__Archaea.p__Euryarchaeota.c__Halobacteria.o__Haloferacales.f__Haloferacaceae.g__Halolamina	PLEKHH1	0.268739	1.16806e-07
k__Bacteria.p__Proteobacteria.c__Gammaproteobacteria.o__Xanthomonadales.f__Xanthomonadaceae.g__Luteimonas	PLEKHH3	0.246652	1.24508e-06
k__Bacteria.p__Proteobacteria.c__Gammaproteobacteria.o__Xanthomonadales.f__Xanthomonadaceae.g__Luteimonas	PLEKHM1	0.278319	3.90739e-08
k__Bacteria.p__Proteobacteria.c__Gammaproteobacteria.o__Xanthomonadales.f__Xanthomonadaceae.g__Luteimonas	PLEKHM2	0.277814	4.14434e-08
k__Bacteria.p__Proteobacteria.c__Gammaproteobacteria.o__Xanthomonadales.f__Xanthomonadaceae.g__Luteimonas	PLEKHM3	0.276201	4.99597e-08
k__Archaea.p__Euryarchaeota.c__Halobacteria.o__Haloferacales.f__Haloferacaceae.g__Halolamina	PLEKHM3	0.204221	6.48939e-05
k__Bacteria.p__Proteobacteria.c__Gammaproteobacteria.o__Xanthomonadales.f__Xanthomonadaceae.g__Luteimonas	PLEKHO2	0.221206	1.46024e-05
k__Bacteria.p__Proteobacteria.c__Gammaproteobacteria.o__Xanthomonadales.f__Xanthomonadaceae.g__Luteimonas	PLGRKT	-0.202937	7.22908e-05
k__Bacteria.p__Proteobacteria.c__Gammaproteobacteria.o__Xanthomonadales.f__Xanthomonadaceae.g__Luteimonas	PLPPR2	0.22995	6.46494e-06
k__Bacteria.p__Proteobacteria.c__Gammaproteobacteria.o__Xanthomonadales.f__Xanthomonadaceae.g__Luteimonas	PLXNA1	0.306067	1.28486e-09
k__Bacteria.p__Proteobacteria.c__Gammaproteobacteria.o__Xanthomonadales.f__Xanthomonadaceae.g__Luteimonas	PLXNA3	0.251957	7.19413e-07
k__Bacteria.p__Proteobacteria.c__Gammaproteobacteria.o__Xanthomonadales.f__Xanthomonadaceae.g__Luteimonas	PLXNB1	0.282227	2.46963e-08
k__Bacteria.p__Proteobacteria.c__Gammaproteobacteria.o__Xanthomonadales.f__Xanthomonadaceae.g__Luteimonas	PLXNB2	0.235744	3.70083e-06
k__Bacteria.p__Proteobacteria.c__Gammaproteobacteria.o__Xanthomonadales.f__Xanthomonadaceae.g__Luteimonas	PLXND1	0.255333	5.04139e-07
k__Bacteria.p__Proteobacteria.c__Gammaproteobacteria.o__Xanthomonadales.f__Xanthomonadaceae.g__Luteimonas	PMAIP1	-0.208215	4.61893e-05
k__Bacteria.p__Proteobacteria.c__Gammaproteobacteria.o__Xanthomonadales.f__Xanthomonadaceae.g__Luteimonas	PNMA1	0.208473	4.51749e-05
k__Archaea.p__Euryarchaeota.c__Halobacteria.o__Haloferacales.f__Haloferacaceae.g__Halolamina	PNMA3	0.255071	5.18323e-07
k__Archaea.p__Euryarchaeota.c__Halobacteria.o__Haloferacales.f__Haloferacaceae.g__Halolamina	PNMA6E	0.201589	8.09117e-05
k__Bacteria.p__Proteobacteria.c__Gammaproteobacteria.o__Xanthomonadales.f__Xanthomonadaceae.g__Luteimonas	PNPLA6	0.251404	7.62128e-07
k__Bacteria.p__Proteobacteria.c__Gammaproteobacteria.o__Xanthomonadales.f__Xanthomonadaceae.g__Luteimonas	PNRC1	-0.262935	2.22198e-07
k__Bacteria.p__Proteobacteria.c__Gammaproteobacteria.o__Xanthomonadales.f__Xanthomonadaceae.g__Luteimonas	POGZ	0.207993	4.70774e-05
k__Archaea.p__Euryarchaeota.c__Halobacteria.o__Haloferacales.f__Haloferacaceae.g__Halolamina	POGZ	0.268409	1.21211e-07
k__Bacteria.p__Proteobacteria.c__Gammaproteobacteria.o__Xanthomonadales.f__Xanthomonadaceae.g__Luteimonas	POLDIP3	0.282401	2.41915e-08
k__Bacteria.p__Proteobacteria.c__Gammaproteobacteria.o__Xanthomonadales.f__Xanthomonadaceae.g__Luteimonas	POLG	0.209323	4.19818e-05
k__Bacteria.p__Proteobacteria.c__Gammaproteobacteria.o__Xanthomonadales.f__Xanthomonadaceae.g__Luteimonas	POLR1A	0.295784	4.75418e-09
k__Archaea.p__Euryarchaeota.c__Halobacteria.o__Haloferacales.f__Haloferacaceae.g__Halolamina	POLR1A	0.25283	6.56504e-07
k__Archaea.p__Euryarchaeota.c__Halobacteria.o__Haloferacales.f__Haloferacaceae.g__Halolamina	POLR2A	0.200205	9.07566e-05
k__Bacteria.p__Proteobacteria.c__Gammaproteobacteria.o__Xanthomonadales.f__Xanthomonadaceae.g__Luteimonas	POLR2I	-0.271142	8.91046e-08
k__Bacteria.p__Proteobacteria.c__Gammaproteobacteria.o__Xanthomonadales.f__Xanthomonadaceae.g__Luteimonas	POLR2J	-0.253779	5.94162e-07
k__Bacteria.p__Proteobacteria.c__Gammaproteobacteria.o__Xanthomonadales.f__Xanthomonadaceae.g__Luteimonas	POLR2K	-0.233091	4.78648e-06
k__Bacteria.p__Proteobacteria.c__Gammaproteobacteria.o__Xanthomonadales.f__Xanthomonadaceae.g__Luteimonas	POLR2L	-0.221918	1.36818e-05
k__Archaea.p__Euryarchaeota.c__Halobacteria.o__Haloferacales.f__Haloferacaceae.g__Halolamina	POLR3A	0.26695	1.42645e-07
k__Archaea.p__Euryarchaeota.c__Halobacteria.o__Haloferacales.f__Haloferacaceae.g__Halolamina	POLR3E	0.23559	3.75703e-06
k__Bacteria.p__Proteobacteria.c__Gammaproteobacteria.o__Xanthomonadales.f__Xanthomonadaceae.g__Luteimonas	POLR3H	0.234682	4.10391e-06
k__Bacteria.p__Proteobacteria.c__Gammaproteobacteria.o__Xanthomonadales.f__Xanthomonadaceae.g__Luteimonas	POM121	0.309008	8.75465e-10
k__Archaea.p__Euryarchaeota.c__Halobacteria.o__Haloferacales.f__Haloferacaceae.g__Halolamina	POM121	0.219461	1.71154e-05
k__Bacteria.p__Proteobacteria.c__Gammaproteobacteria.o__Xanthomonadales.f__Xanthomonadaceae.g__Luteimonas	POM121C	0.316774	3.11379e-10
k__Archaea.p__Euryarchaeota.c__Halobacteria.o__Haloferacales.f__Haloferacaceae.g__Halolamina	POM121C	0.214688	2.62516e-05
k__Bacteria.p__Proteobacteria.c__Gammaproteobacteria.o__Xanthomonadales.f__Xanthomonadaceae.g__Luteimonas	POMGNT2	0.342343	8.34077e-12
k__Bacteria.p__Proteobacteria.c__Gammaproteobacteria.o__Xanthomonadales.f__Xanthomonadaceae.g__Luteimonas	POMK	0.316035	3.44023e-10
k__Archaea.p__Euryarchaeota.c__Halobacteria.o__Haloferacales.f__Haloferacaceae.g__Halolamina	POMK	0.227389	8.23471e-06
k__Bacteria.p__Proteobacteria.c__Gammaproteobacteria.o__Xanthomonadales.f__Xanthomonadaceae.g__Luteimonas	POMP	-0.22607	9.31772e-06
k__Bacteria.p__Proteobacteria.c__Gammaproteobacteria.o__Xanthomonadales.f__Xanthomonadaceae.g__Luteimonas	POMT1	0.255185	5.1208e-07
k__Bacteria.p__Proteobacteria.c__Gammaproteobacteria.o__Xanthomonadales.f__Xanthomonadaceae.g__Luteimonas	POMT2	0.211119	3.59223e-05
k__Archaea.p__Euryarchaeota.c__Halobacteria.o__Haloferacales.f__Haloferacaceae.g__Halolamina	POU2F1	0.251278	7.72285e-07
k__Bacteria.p__Proteobacteria.c__Gammaproteobacteria.o__Xanthomonadales.f__Xanthomonadaceae.g__Luteimonas	PPIL3	-0.205868	5.64524e-05
k__Bacteria.p__Proteobacteria.c__Gammaproteobacteria.o__Xanthomonadales.f__Xanthomonadaceae.g__Luteimonas	PPL	0.207233	5.02467e-05
k__Bacteria.p__Proteobacteria.c__Gammaproteobacteria.o__Xanthomonadales.f__Xanthomonadaceae.g__Luteimonas	PPM1F	0.25927	3.30887e-07
k__Bacteria.p__Proteobacteria.c__Gammaproteobacteria.o__Xanthomonadales.f__Xanthomonadaceae.g__Luteimonas	PPP1R12C	0.208374	4.55617e-05
k__Archaea.p__Euryarchaeota.c__Halobacteria.o__Haloferacales.f__Haloferacaceae.g__Halolamina	PPP1R13B	0.210106	3.92324e-05
k__Bacteria.p__Proteobacteria.c__Gammaproteobacteria.o__Xanthomonadales.f__Xanthomonadaceae.g__Luteimonas	PPP1R26	0.264432	1.88516e-07
k__Archaea.p__Euryarchaeota.c__Halobacteria.o__Haloferacales.f__Haloferacaceae.g__Halolamina	PPP1R26	0.250421	8.44286e-07
k__Bacteria.p__Proteobacteria.c__Gammaproteobacteria.o__Xanthomonadales.f__Xanthomonadaceae.g__Luteimonas	PPP6R1	0.296256	4.48251e-09
k__Bacteria.p__Proteobacteria.c__Gammaproteobacteria.o__Xanthomonadales.f__Xanthomonadaceae.g__Luteimonas	PPP6R2	0.235781	3.68779e-06
k__Bacteria.p__Proteobacteria.c__Gammaproteobacteria.o__Xanthomonadales.f__Xanthomonadaceae.g__Luteimonas	PPRC1	0.210137	3.91253e-05
k__Archaea.p__Euryarchaeota.c__Halobacteria.o__Haloferacales.f__Haloferacaceae.g__Halolamina	PPRC1	0.294503	5.5763e-09
k__Bacteria.p__Proteobacteria.c__Gammaproteobacteria.o__Xanthomonadales.f__Xanthomonadaceae.g__Luteimonas	PRAG1	0.237757	3.03874e-06
k__Bacteria.p__Proteobacteria.c__Gammaproteobacteria.o__Xanthomonadales.f__Xanthomonadaceae.g__Luteimonas	PRDM10	0.242193	1.9557e-06
k__Archaea.p__Euryarchaeota.c__Halobacteria.o__Haloferacales.f__Haloferacaceae.g__Halolamina	PRDM10	0.210824	3.68577e-05
k__Archaea.p__Euryarchaeota.c__Halobacteria.o__Haloferacales.f__Haloferacaceae.g__Halolamina	PRDM11	0.212052	3.31125e-05
k__Bacteria.p__Proteobacteria.c__Gammaproteobacteria.o__Xanthomonadales.f__Xanthomonadaceae.g__Luteimonas	PRDM15	0.238118	2.93259e-06
k__Archaea.p__Euryarchaeota.c__Halobacteria.o__Haloferacales.f__Haloferacaceae.g__Halolamina	PRDM15	0.214399	2.69332e-05
k__Bacteria.p__Proteobacteria.c__Gammaproteobacteria.o__Xanthomonadales.f__Xanthomonadaceae.g__Luteimonas	PRDM2	0.20038	8.94516e-05
k__Bacteria.p__Proteobacteria.c__Gammaproteobacteria.o__Xanthomonadales.f__Xanthomonadaceae.g__Luteimonas	PRDM4	0.268435	1.20851e-07
k__Bacteria.p__Proteobacteria.c__Gammaproteobacteria.o__Xanthomonadales.f__Xanthomonadaceae.g__Luteimonas	PREX1	0.236135	3.56256e-06
k__Bacteria.p__Proteobacteria.c__Gammaproteobacteria.o__Xanthomonadales.f__Xanthomonadaceae.g__Luteimonas	PRKCD	0.242708	1.85712e-06
k__Archaea.p__Euryarchaeota.c__Halobacteria.o__Haloferacales.f__Haloferacaceae.g__Halolamina	PRKCE	0.222419	1.3067e-05
k__Archaea.p__Euryarchaeota.c__Halobacteria.o__Haloferacales.f__Haloferacaceae.g__Halolamina	PRKDC	0.213052	3.03295e-05
k__Bacteria.p__Proteobacteria.c__Gammaproteobacteria.o__Xanthomonadales.f__Xanthomonadaceae.g__Luteimonas	PRMT5	0.214225	2.73496e-05
k__Bacteria.p__Proteobacteria.c__Gammaproteobacteria.o__Xanthomonadales.f__Xanthomonadaceae.g__Luteimonas	PRPF40B	0.271709	8.35602e-08
k__Archaea.p__Euryarchaeota.c__Halobacteria.o__Haloferacales.f__Haloferacaceae.g__Halolamina	PRPF40B	0.245873	1.34818e-06
k__Bacteria.p__Proteobacteria.c__Gammaproteobacteria.o__Xanthomonadales.f__Xanthomonadaceae.g__Luteimonas	PRPF8	0.220822	1.51242e-05
k__Archaea.p__Euryarchaeota.c__Halobacteria.o__Haloferacales.f__Haloferacaceae.g__Halolamina	PRPF8	0.211125	3.59048e-05
k__Bacteria.p__Proteobacteria.c__Gammaproteobacteria.o__Xanthomonadales.f__Xanthomonadaceae.g__Luteimonas	PRR12	0.325019	1.0053e-10
k__Archaea.p__Euryarchaeota.c__Halobacteria.o__Haloferacales.f__Haloferacaceae.g__Halolamina	PRR12	0.229583	6.69438e-06
k__Bacteria.p__Proteobacteria.c__Gammaproteobacteria.o__Xanthomonadales.f__Xanthomonadaceae.g__Luteimonas	PRR14L	0.283683	2.07762e-08
k__Archaea.p__Euryarchaeota.c__Halobacteria.o__Haloferacales.f__Haloferacaceae.g__Halolamina	PRR29	0.223014	1.23716e-05
k__Bacteria.p__Proteobacteria.c__Gammaproteobacteria.o__Xanthomonadales.f__Xanthomonadaceae.g__Luteimonas	PRRC2A	0.264687	1.83281e-07
k__Archaea.p__Euryarchaeota.c__Halobacteria.o__Haloferacales.f__Haloferacaceae.g__Halolamina	PRRC2A	0.259464	3.24022e-07
k__Bacteria.p__Proteobacteria.c__Gammaproteobacteria.o__Xanthomonadales.f__Xanthomonadaceae.g__Luteimonas	PRRC2B	0.393395	2.10142e-15
k__Archaea.p__Euryarchaeota.c__Halobacteria.o__Haloferacales.f__Haloferacaceae.g__Halolamina	PRRC2B	0.252887	6.52589e-07
k__Archaea.p__Euryarchaeota.c__Halobacteria.o__Haloferacales.f__Haloferacaceae.g__Halolamina	PRSS54	0.231128	5.77857e-06
k__Bacteria.p__Proteobacteria.c__Gammaproteobacteria.o__Xanthomonadales.f__Xanthomonadaceae.g__Luteimonas	PRX	0.295506	4.92206e-09
k__Bacteria.p__Proteobacteria.c__Gammaproteobacteria.o__Xanthomonadales.f__Xanthomonadaceae.g__Luteimonas	PSAP	0.220577	1.54653e-05
k__Bacteria.p__Proteobacteria.c__Gammaproteobacteria.o__Xanthomonadales.f__Xanthomonadaceae.g__Luteimonas	PSEN2	0.202292	7.62992e-05
k__Bacteria.p__Proteobacteria.c__Gammaproteobacteria.o__Xanthomonadales.f__Xanthomonadaceae.g__Luteimonas	PSKH1	0.33217	3.66646e-11
k__Bacteria.p__Proteobacteria.c__Gammaproteobacteria.o__Xanthomonadales.f__Xanthomonadaceae.g__Luteimonas	PSMA2	-0.40323	3.57923e-16
k__Bacteria.p__Proteobacteria.c__Gammaproteobacteria.o__Xanthomonadales.f__Xanthomonadaceae.g__Luteimonas	PSMB3	-0.26666	1.47324e-07
k__Archaea.p__Euryarchaeota.c__Halobacteria.o__Haloferacales.f__Haloferacaceae.g__Halolamina	PSMB3	-0.211033	3.61932e-05
k__Bacteria.p__Proteobacteria.c__Gammaproteobacteria.o__Xanthomonadales.f__Xanthomonadaceae.g__Luteimonas	PSMG2	-0.266967	1.42379e-07
k__Archaea.p__Euryarchaeota.c__Halobacteria.o__Haloferacales.f__Haloferacaceae.g__Halolamina	PSPC1	0.241722	2.05029e-06
k__Bacteria.p__Proteobacteria.c__Gammaproteobacteria.o__Xanthomonadales.f__Xanthomonadaceae.g__Luteimonas	PTCH1	0.254897	5.27965e-07
k__Archaea.p__Euryarchaeota.c__Halobacteria.o__Haloferacales.f__Haloferacaceae.g__Halolamina	PTCH1	0.265532	1.6696e-07
k__Bacteria.p__Proteobacteria.c__Gammaproteobacteria.o__Xanthomonadales.f__Xanthomonadaceae.g__Luteimonas	PTK7	0.208587	4.4735e-05
k__Bacteria.p__Proteobacteria.c__Gammaproteobacteria.o__Xanthomonadales.f__Xanthomonadaceae.g__Luteimonas	PTMA	-0.253446	6.15332e-07
k__Bacteria.p__Proteobacteria.c__Gammaproteobacteria.o__Xanthomonadales.f__Xanthomonadaceae.g__Luteimonas	PTPN1	0.203633	6.81899e-05
k__Bacteria.p__Proteobacteria.c__Gammaproteobacteria.o__Xanthomonadales.f__Xanthomonadaceae.g__Luteimonas	PTPN21	0.226415	9.02195e-06
k__Bacteria.p__Proteobacteria.c__Gammaproteobacteria.o__Xanthomonadales.f__Xanthomonadaceae.g__Luteimonas	PTPN23	0.347458	3.88084e-12
k__Archaea.p__Euryarchaeota.c__Halobacteria.o__Haloferacales.f__Haloferacaceae.g__Halolamina	PTPN4	0.22226	1.32598e-05
k__Bacteria.p__Proteobacteria.c__Gammaproteobacteria.o__Xanthomonadales.f__Xanthomonadaceae.g__Luteimonas	PTPRF	0.31496	3.97476e-10
k__Archaea.p__Euryarchaeota.c__Halobacteria.o__Haloferacales.f__Haloferacaceae.g__Halolamina	PTPRF	0.204996	6.0786e-05
k__Bacteria.p__Proteobacteria.c__Gammaproteobacteria.o__Xanthomonadales.f__Xanthomonadaceae.g__Luteimonas	PTPRS	0.224179	1.111e-05
k__Bacteria.p__Proteobacteria.c__Gammaproteobacteria.o__Xanthomonadales.f__Xanthomonadaceae.g__Luteimonas	PTPRU	0.208227	4.61433e-05
k__Bacteria.p__Proteobacteria.c__Gammaproteobacteria.o__Xanthomonadales.f__Xanthomonadaceae.g__Luteimonas	PTRHD1	-0.217398	2.06144e-05
k__Bacteria.p__Proteobacteria.c__Gammaproteobacteria.o__Xanthomonadales.f__Xanthomonadaceae.g__Luteimonas	PTS	-0.242702	1.85836e-06
k__Bacteria.p__Proteobacteria.c__Gammaproteobacteria.o__Xanthomonadales.f__Xanthomonadaceae.g__Luteimonas	PTTG1	-0.251823	7.29506e-07
k__Archaea.p__Euryarchaeota.c__Halobacteria.o__Haloferacales.f__Haloferacaceae.g__Halolamina	PUM2	0.236319	3.49907e-06
k__Bacteria.p__Proteobacteria.c__Gammaproteobacteria.o__Xanthomonadales.f__Xanthomonadaceae.g__Luteimonas	PVRIG	0.226837	8.6725e-06
k__Bacteria.p__Proteobacteria.c__Gammaproteobacteria.o__Xanthomonadales.f__Xanthomonadaceae.g__Luteimonas	PWWP3A	0.208664	4.44371e-05
k__Bacteria.p__Proteobacteria.c__Gammaproteobacteria.o__Xanthomonadales.f__Xanthomonadaceae.g__Luteimonas	PXN	0.326046	8.7112e-11
k__Bacteria.p__Proteobacteria.c__Gammaproteobacteria.o__Cellvibrionales.f__Cellvibrionaceae.g__Simiduia	PYCARD	-0.20708	5.09096e-05
k__Archaea.p__Euryarchaeota.c__Halobacteria.o__Haloferacales.f__Haloferacaceae.g__Halolamina	PYCARD	-0.200335	8.97831e-05
k__Bacteria.p__Proteobacteria.c__Gammaproteobacteria.o__Xanthomonadales.f__Xanthomonadaceae.g__Luteimonas	PYGB	0.20752	4.90267e-05
k__Bacteria.p__Proteobacteria.c__Gammaproteobacteria.o__Xanthomonadales.f__Xanthomonadaceae.g__Luteimonas	PYURF	-0.221661	1.40074e-05
k__Bacteria.p__Proteobacteria.c__Gammaproteobacteria.o__Xanthomonadales.f__Xanthomonadaceae.g__Luteimonas	QRICH1	0.314764	4.08071e-10
k__Bacteria.p__Proteobacteria.c__Gammaproteobacteria.o__Xanthomonadales.f__Xanthomonadaceae.g__Luteimonas	QSOX1	0.251413	7.61417e-07
k__Bacteria.p__Proteobacteria.c__Gammaproteobacteria.o__Xanthomonadales.f__Xanthomonadaceae.g__Luteimonas	R3HCC1L	0.229996	6.43703e-06
k__Bacteria.p__Proteobacteria.c__Gammaproteobacteria.o__Xanthomonadales.f__Xanthomonadaceae.g__Luteimonas	RAB11FIP1	0.246193	1.30493e-06
k__Archaea.p__Euryarchaeota.c__Halobacteria.o__Haloferacales.f__Haloferacaceae.g__Halolamina	RAB11FIP2	0.325606	9.26332e-11
k__Bacteria.p__Proteobacteria.c__Gammaproteobacteria.o__Xanthomonadales.f__Xanthomonadaceae.g__Luteimonas	RAB11FIP3	0.213784	2.84356e-05
k__Bacteria.p__Proteobacteria.c__Gammaproteobacteria.o__Xanthomonadales.f__Xanthomonadaceae.g__Luteimonas	RAB11FIP5	0.290942	8.64949e-09
k__Bacteria.p__Proteobacteria.c__Gammaproteobacteria.o__Xanthomonadales.f__Xanthomonadaceae.g__Luteimonas	RAB35	0.29384	6.05344e-09
k__Archaea.p__Euryarchaeota.c__Halobacteria.o__Haloferacales.f__Haloferacaceae.g__Halolamina	RAB42	-0.205623	5.76396e-05
k__Bacteria.p__Proteobacteria.c__Gammaproteobacteria.o__Xanthomonadales.f__Xanthomonadaceae.g__Luteimonas	RAB43	0.242814	1.83753e-06
k__Bacteria.p__Proteobacteria.c__Gammaproteobacteria.o__Xanthomonadales.f__Xanthomonadaceae.g__Luteimonas	RAB5A	0.209073	4.28973e-05
k__Bacteria.p__Proteobacteria.c__Gammaproteobacteria.o__Xanthomonadales.f__Xanthomonadaceae.g__Luteimonas	RABL6	0.204776	6.1924e-05
k__Bacteria.p__Proteobacteria.c__Gammaproteobacteria.o__Xanthomonadales.f__Xanthomonadaceae.g__Luteimonas	RAD54L2	0.292021	7.5767e-09
k__Archaea.p__Euryarchaeota.c__Halobacteria.o__Haloferacales.f__Haloferacaceae.g__Halolamina	RAD54L2	0.245892	1.34559e-06
k__Bacteria.p__Proteobacteria.c__Gammaproteobacteria.o__Xanthomonadales.f__Xanthomonadaceae.g__Luteimonas	RAF1	0.314954	3.97793e-10
k__Bacteria.p__Proteobacteria.c__Gammaproteobacteria.o__Xanthomonadales.f__Xanthomonadaceae.g__Luteimonas	RAI1	0.342748	7.85423e-12
k__Archaea.p__Euryarchaeota.c__Halobacteria.o__Haloferacales.f__Haloferacaceae.g__Halolamina	RAI1	0.226616	8.85399e-06
k__Bacteria.p__Proteobacteria.c__Gammaproteobacteria.o__Xanthomonadales.f__Xanthomonadaceae.g__Luteimonas	RALGDS	0.308144	9.80316e-10
k__Archaea.p__Euryarchaeota.c__Halobacteria.o__Haloferacales.f__Haloferacaceae.g__Halolamina	RALGDS	0.20213	7.73394e-05
k__Bacteria.p__Proteobacteria.c__Gammaproteobacteria.o__Xanthomonadales.f__Xanthomonadaceae.g__Luteimonas	RALGPS1	0.202558	7.46262e-05
k__Bacteria.p__Proteobacteria.c__Gammaproteobacteria.o__Xanthomonadales.f__Xanthomonadaceae.g__Luteimonas	RANBP10	0.297009	4.07934e-09
k__Archaea.p__Euryarchaeota.c__Halobacteria.o__Haloferacales.f__Haloferacaceae.g__Halolamina	RANBP10	0.220721	1.52636e-05
k__Archaea.p__Euryarchaeota.c__Halobacteria.o__Haloferacales.f__Haloferacaceae.g__Halolamina	RANBP2	0.211293	3.53821e-05
k__Bacteria.p__Proteobacteria.c__Gammaproteobacteria.o__Xanthomonadales.f__Xanthomonadaceae.g__Luteimonas	RAPGEF1	0.298298	3.46912e-09
k__Archaea.p__Euryarchaeota.c__Halobacteria.o__Haloferacales.f__Haloferacaceae.g__Halolamina	RAPGEF1	0.204014	6.60362e-05
k__Bacteria.p__Proteobacteria.c__Gammaproteobacteria.o__Xanthomonadales.f__Xanthomonadaceae.g__Luteimonas	RAPGEF2	0.236959	3.28631e-06
k__Bacteria.p__Proteobacteria.c__Gammaproteobacteria.o__Xanthomonadales.f__Xanthomonadaceae.g__Luteimonas	RAPH1	0.212215	3.26429e-05
k__Bacteria.p__Proteobacteria.c__Gammaproteobacteria.o__Xanthomonadales.f__Xanthomonadaceae.g__Luteimonas	RASA1	0.229347	6.84595e-06
k__Bacteria.p__Proteobacteria.c__Gammaproteobacteria.o__Xanthomonadales.f__Xanthomonadaceae.g__Luteimonas	RASA3	0.242268	1.94118e-06
k__Bacteria.p__Proteobacteria.c__Gammaproteobacteria.o__Xanthomonadales.f__Xanthomonadaceae.g__Luteimonas	RASAL1	0.245982	1.33332e-06
k__Bacteria.p__Proteobacteria.c__Gammaproteobacteria.o__Xanthomonadales.f__Xanthomonadaceae.g__Luteimonas	RASSF1	0.249888	8.92351e-07
k__Bacteria.p__Proteobacteria.c__Gammaproteobacteria.o__Xanthomonadales.f__Xanthomonadaceae.g__Luteimonas	RAVER1	0.249412	9.37437e-07
k__Archaea.p__Euryarchaeota.c__Halobacteria.o__Haloferacales.f__Haloferacaceae.g__Halolamina	RBBP5	0.210989	3.63321e-05
k__Bacteria.p__Proteobacteria.c__Gammaproteobacteria.o__Xanthomonadales.f__Xanthomonadaceae.g__Luteimonas	RBFOX2	0.222543	1.29193e-05
k__Bacteria.p__Proteobacteria.c__Gammaproteobacteria.o__Xanthomonadales.f__Xanthomonadaceae.g__Luteimonas	RBIS	-0.230504	6.13299e-06
k__Bacteria.p__Proteobacteria.c__Gammaproteobacteria.o__Xanthomonadales.f__Xanthomonadaceae.g__Luteimonas	RBM10	0.269018	1.13204e-07
k__Bacteria.p__Proteobacteria.c__Gammaproteobacteria.o__Xanthomonadales.f__Xanthomonadaceae.g__Luteimonas	RBM12	0.212874	3.08084e-05
k__Bacteria.p__Proteobacteria.c__Gammaproteobacteria.o__Xanthomonadales.f__Xanthomonadaceae.g__Luteimonas	RBM12B	0.209554	4.11532e-05
k__Archaea.p__Euryarchaeota.c__Halobacteria.o__Haloferacales.f__Haloferacaceae.g__Halolamina	RBM12B	0.222079	1.34814e-05
k__Bacteria.p__Proteobacteria.c__Gammaproteobacteria.o__Xanthomonadales.f__Xanthomonadaceae.g__Luteimonas	RBM14	0.268233	1.23625e-07
k__Archaea.p__Euryarchaeota.c__Halobacteria.o__Haloferacales.f__Haloferacaceae.g__Halolamina	RBM14	0.209198	4.24383e-05
k__Bacteria.p__Proteobacteria.c__Gammaproteobacteria.o__Cellvibrionales.f__Cellvibrionaceae.g__Simiduia	RBM15	0.20346	6.91883e-05
k__Bacteria.p__Proteobacteria.c__Gammaproteobacteria.o__Xanthomonadales.f__Xanthomonadaceae.g__Luteimonas	RBM15B	0.31911	2.26809e-10
k__Archaea.p__Euryarchaeota.c__Halobacteria.o__Haloferacales.f__Haloferacaceae.g__Halolamina	RBM15B	0.202679	7.3875e-05
k__Bacteria.p__Proteobacteria.c__Gammaproteobacteria.o__Xanthomonadales.f__Xanthomonadaceae.g__Luteimonas	RBM19	0.232373	5.12877e-06
k__Bacteria.p__Proteobacteria.c__Gammaproteobacteria.o__Xanthomonadales.f__Xanthomonadaceae.g__Luteimonas	RBM23	0.235481	3.79702e-06
k__Archaea.p__Euryarchaeota.c__Halobacteria.o__Haloferacales.f__Haloferacaceae.g__Halolamina	RBM24	0.213575	2.89668e-05
k__Bacteria.p__Proteobacteria.c__Gammaproteobacteria.o__Xanthomonadales.f__Xanthomonadaceae.g__Luteimonas	RBM33	0.231364	5.64954e-06
k__Bacteria.p__Proteobacteria.c__Gammaproteobacteria.o__Xanthomonadales.f__Xanthomonadaceae.g__Luteimonas	RBM5	0.311665	6.16713e-10
k__Bacteria.p__Proteobacteria.c__Gammaproteobacteria.o__Xanthomonadales.f__Xanthomonadaceae.g__Luteimonas	RBM6	0.229816	6.5481e-06
k__Bacteria.p__Proteobacteria.c__Gammaproteobacteria.o__Xanthomonadales.f__Xanthomonadaceae.g__Luteimonas	RBMS2	0.204457	6.36181e-05
k__Bacteria.p__Proteobacteria.c__Gammaproteobacteria.o__Xanthomonadales.f__Xanthomonadaceae.g__Luteimonas	RBMX2	-0.24677	1.23017e-06
k__Bacteria.p__Proteobacteria.c__Gammaproteobacteria.o__Xanthomonadales.f__Xanthomonadaceae.g__Luteimonas	RBSN	0.338219	1.53016e-11
k__Bacteria.p__Proteobacteria.c__Gammaproteobacteria.o__Xanthomonadales.f__Xanthomonadaceae.g__Luteimonas	RBX1	-0.209854	4.0097e-05
k__Archaea.p__Euryarchaeota.c__Halobacteria.o__Haloferacales.f__Haloferacaceae.g__Halolamina	RBX1	-0.224437	1.08472e-05
k__Bacteria.p__Proteobacteria.c__Gammaproteobacteria.o__Xanthomonadales.f__Xanthomonadaceae.g__Luteimonas	RCC1L	0.271974	8.10822e-08
k__Bacteria.p__Proteobacteria.c__Gammaproteobacteria.o__Cellvibrionales.f__Cellvibrionaceae.g__Simiduia	RDX	0.20721	5.03474e-05
k__Bacteria.p__Proteobacteria.c__Gammaproteobacteria.o__Xanthomonadales.f__Xanthomonadaceae.g__Luteimonas	RELL1	0.231838	5.39887e-06
k__Bacteria.p__Proteobacteria.c__Gammaproteobacteria.o__Xanthomonadales.f__Xanthomonadaceae.g__Luteimonas	RETREG3	0.219506	1.70453e-05
k__Bacteria.p__Proteobacteria.c__Gammaproteobacteria.o__Xanthomonadales.f__Xanthomonadaceae.g__Luteimonas	RETSAT	0.228101	7.70106e-06
k__Bacteria.p__Proteobacteria.c__Gammaproteobacteria.o__Xanthomonadales.f__Xanthomonadaceae.g__Luteimonas	REXO1	0.274365	6.17162e-08
k__Bacteria.p__Proteobacteria.c__Gammaproteobacteria.o__Xanthomonadales.f__Xanthomonadaceae.g__Luteimonas	REXO4	0.229135	6.98447e-06
k__Bacteria.p__Proteobacteria.c__Gammaproteobacteria.o__Xanthomonadales.f__Xanthomonadaceae.g__Luteimonas	RFT1	0.202595	7.43926e-05
k__Bacteria.p__Proteobacteria.c__Gammaproteobacteria.o__Xanthomonadales.f__Xanthomonadaceae.g__Luteimonas	RFX1	0.295282	5.06117e-09
k__Archaea.p__Euryarchaeota.c__Halobacteria.o__Haloferacales.f__Haloferacaceae.g__Halolamina	RFX1	0.236631	3.39391e-06
k__Archaea.p__Euryarchaeota.c__Halobacteria.o__Haloferacales.f__Haloferacaceae.g__Halolamina	RFX3	0.219543	1.69893e-05
k__Bacteria.p__Proteobacteria.c__Gammaproteobacteria.o__Xanthomonadales.f__Xanthomonadaceae.g__Luteimonas	RGL4	0.21007	3.93523e-05
k__Bacteria.p__Proteobacteria.c__Gammaproteobacteria.o__Xanthomonadales.f__Xanthomonadaceae.g__Luteimonas	RGP1	0.211878	3.36217e-05
k__Bacteria.p__Proteobacteria.c__Gammaproteobacteria.o__Xanthomonadales.f__Xanthomonadaceae.g__Luteimonas	RGS12	0.234032	4.37063e-06
k__Archaea.p__Euryarchaeota.c__Halobacteria.o__Haloferacales.f__Haloferacaceae.g__Halolamina	RGS12	0.201825	7.93337e-05
k__Archaea.p__Euryarchaeota.c__Halobacteria.o__Haloferacales.f__Haloferacaceae.g__Halolamina	RHOBTB1	0.210388	3.82841e-05
k__Bacteria.p__Proteobacteria.c__Gammaproteobacteria.o__Xanthomonadales.f__Xanthomonadaceae.g__Luteimonas	RHOBTB2	0.262956	2.21675e-07
k__Archaea.p__Euryarchaeota.c__Halobacteria.o__Haloferacales.f__Haloferacaceae.g__Halolamina	RIC8B	0.210607	3.75601e-05
k__Bacteria.p__Proteobacteria.c__Gammaproteobacteria.o__Xanthomonadales.f__Xanthomonadaceae.g__Luteimonas	RILPL1	0.286078	1.56023e-08
k__Archaea.p__Euryarchaeota.c__Halobacteria.o__Haloferacales.f__Haloferacaceae.g__Halolamina	RILPL1	0.203986	6.61945e-05
k__Bacteria.p__Proteobacteria.c__Gammaproteobacteria.o__Xanthomonadales.f__Xanthomonadaceae.g__Luteimonas	RIMBP3B	0.234453	4.19595e-06
k__Bacteria.p__Proteobacteria.c__Gammaproteobacteria.o__Xanthomonadales.f__Xanthomonadaceae.g__Luteimonas	RIN2	0.20214	7.72773e-05
k__Bacteria.p__Proteobacteria.c__Gammaproteobacteria.o__Xanthomonadales.f__Xanthomonadaceae.g__Luteimonas	RIPK4	0.215194	2.50997e-05
k__Bacteria.p__Proteobacteria.c__Gammaproteobacteria.o__Xanthomonadales.f__Xanthomonadaceae.g__Luteimonas	RIPOR1	0.279022	3.59989e-08
k__Bacteria.p__Proteobacteria.c__Gammaproteobacteria.o__Xanthomonadales.f__Xanthomonadaceae.g__Luteimonas	RITA1	0.207795	4.78839e-05
k__Archaea.p__Euryarchaeota.c__Halobacteria.o__Haloferacales.f__Haloferacaceae.g__Halolamina	RMND5A	0.200677	8.72777e-05
k__Bacteria.p__Proteobacteria.c__Gammaproteobacteria.o__Xanthomonadales.f__Xanthomonadaceae.g__Luteimonas	RNF10	0.246276	1.29391e-06
k__Bacteria.p__Proteobacteria.c__Gammaproteobacteria.o__Xanthomonadales.f__Xanthomonadaceae.g__Luteimonas	RNF123	0.379482	2.32817e-14
k__Archaea.p__Euryarchaeota.c__Halobacteria.o__Haloferacales.f__Haloferacaceae.g__Halolamina	RNF123	0.204352	6.41836e-05
k__Bacteria.p__Proteobacteria.c__Gammaproteobacteria.o__Xanthomonadales.f__Xanthomonadaceae.g__Luteimonas	RNF169	0.255306	5.05551e-07
k__Archaea.p__Euryarchaeota.c__Halobacteria.o__Haloferacales.f__Haloferacaceae.g__Halolamina	RNF169	0.216592	2.21577e-05
k__Bacteria.p__Proteobacteria.c__Gammaproteobacteria.o__Xanthomonadales.f__Xanthomonadaceae.g__Luteimonas	RNF181	-0.312835	5.27975e-10
k__Bacteria.p__Proteobacteria.c__Gammaproteobacteria.o__Xanthomonadales.f__Xanthomonadaceae.g__Luteimonas	RNF216	0.220148	1.60807e-05
k__Bacteria.p__Proteobacteria.c__Gammaproteobacteria.o__Xanthomonadales.f__Xanthomonadaceae.g__Luteimonas	RNF220	0.23084	5.93986e-06
k__Bacteria.p__Proteobacteria.c__Gammaproteobacteria.o__Xanthomonadales.f__Xanthomonadaceae.g__Luteimonas	RNF31	0.326177	8.5526e-11
k__Bacteria.p__Proteobacteria.c__Gammaproteobacteria.o__Xanthomonadales.f__Xanthomonadaceae.g__Luteimonas	RNF40	0.304897	1.49509e-09
k__Archaea.p__Euryarchaeota.c__Halobacteria.o__Haloferacales.f__Haloferacaceae.g__Halolamina	RNF40	0.25027	8.57607e-07
k__Archaea.p__Euryarchaeota.c__Halobacteria.o__Haloferacales.f__Haloferacaceae.g__Halolamina	RNF43	0.208542	4.49075e-05
k__Bacteria.p__Proteobacteria.c__Gammaproteobacteria.o__Xanthomonadales.f__Xanthomonadaceae.g__Luteimonas	RNF44	0.230854	5.93167e-06
k__Archaea.p__Euryarchaeota.c__Halobacteria.o__Haloferacales.f__Haloferacaceae.g__Halolamina	RNF44	0.209477	4.14274e-05
k__Bacteria.p__Proteobacteria.c__Gammaproteobacteria.o__Xanthomonadales.f__Xanthomonadaceae.g__Luteimonas	RNF7	-0.226113	9.28086e-06
k__Bacteria.p__Proteobacteria.c__Gammaproteobacteria.o__Xanthomonadales.f__Xanthomonadaceae.g__Luteimonas	ROBO4	0.229898	6.4969e-06
k__Bacteria.p__Proteobacteria.c__Gammaproteobacteria.o__Xanthomonadales.f__Xanthomonadaceae.g__Luteimonas	ROMO1	-0.210478	3.79857e-05
k__Archaea.p__Euryarchaeota.c__Halobacteria.o__Haloferacales.f__Haloferacaceae.g__Halolamina	RP1	0.200011	9.22242e-05
k__Bacteria.p__Proteobacteria.c__Gammaproteobacteria.o__Xanthomonadales.f__Xanthomonadaceae.g__Luteimonas	RPA3	-0.238568	2.80529e-06
k__Archaea.p__Euryarchaeota.c__Halobacteria.o__Haloferacales.f__Haloferacaceae.g__Halolamina	RPGRIP1L	0.211654	3.42842e-05
k__Bacteria.p__Proteobacteria.c__Gammaproteobacteria.o__Xanthomonadales.f__Xanthomonadaceae.g__Luteimonas	RPL11	-0.222686	1.27506e-05
k__Bacteria.p__Proteobacteria.c__Gammaproteobacteria.o__Xanthomonadales.f__Xanthomonadaceae.g__Luteimonas	RPL19	-0.231277	5.69698e-06
k__Bacteria.p__Proteobacteria.c__Gammaproteobacteria.o__Xanthomonadales.f__Xanthomonadaceae.g__Luteimonas	RPL22	-0.232458	5.08692e-06
k__Bacteria.p__Proteobacteria.c__Gammaproteobacteria.o__Xanthomonadales.f__Xanthomonadaceae.g__Luteimonas	RPL23	-0.257211	4.12764e-07
k__Bacteria.p__Proteobacteria.c__Gammaproteobacteria.o__Xanthomonadales.f__Xanthomonadaceae.g__Luteimonas	RPL24	-0.234615	4.13064e-06
k__Bacteria.p__Proteobacteria.c__Gammaproteobacteria.o__Xanthomonadales.f__Xanthomonadaceae.g__Luteimonas	RPL26	-0.243292	1.75122e-06
k__Bacteria.p__Proteobacteria.c__Gammaproteobacteria.o__Xanthomonadales.f__Xanthomonadaceae.g__Luteimonas	RPL26L1	-0.24369	1.68225e-06
k__Bacteria.p__Proteobacteria.c__Gammaproteobacteria.o__Xanthomonadales.f__Xanthomonadaceae.g__Luteimonas	RPL27	-0.254494	5.50941e-07
k__Bacteria.p__Proteobacteria.c__Gammaproteobacteria.o__Xanthomonadales.f__Xanthomonadaceae.g__Luteimonas	RPL28	-0.253715	5.98148e-07
k__Bacteria.p__Proteobacteria.c__Gammaproteobacteria.o__Xanthomonadales.f__Xanthomonadaceae.g__Luteimonas	RPL31	-0.231891	5.37183e-06
k__Bacteria.p__Proteobacteria.c__Gammaproteobacteria.o__Xanthomonadales.f__Xanthomonadaceae.g__Luteimonas	RPL34	-0.218548	1.85881e-05
k__Bacteria.p__Proteobacteria.c__Gammaproteobacteria.o__Xanthomonadales.f__Xanthomonadaceae.g__Luteimonas	RPL36	-0.228908	7.13653e-06
k__Bacteria.p__Proteobacteria.c__Gammaproteobacteria.o__Xanthomonadales.f__Xanthomonadaceae.g__Luteimonas	RPL36A	-0.227503	8.14704e-06
k__Bacteria.p__Proteobacteria.c__Gammaproteobacteria.o__Xanthomonadales.f__Xanthomonadaceae.g__Luteimonas	RPL37	-0.24972	9.07975e-07
k__Bacteria.p__Proteobacteria.c__Gammaproteobacteria.o__Xanthomonadales.f__Xanthomonadaceae.g__Luteimonas	RPL37A	-0.200332	8.98055e-05
k__Bacteria.p__Proteobacteria.c__Gammaproteobacteria.o__Xanthomonadales.f__Xanthomonadaceae.g__Luteimonas	RPL38	-0.268087	1.25659e-07
k__Bacteria.p__Proteobacteria.c__Gammaproteobacteria.o__Xanthomonadales.f__Xanthomonadaceae.g__Luteimonas	RPL39	-0.351269	2.17447e-12
k__Bacteria.p__Proteobacteria.c__Gammaproteobacteria.o__Xanthomonadales.f__Xanthomonadaceae.g__Luteimonas	RPLP1	-0.214725	2.61665e-05
k__Bacteria.p__Proteobacteria.c__Gammaproteobacteria.o__Xanthomonadales.f__Xanthomonadaceae.g__Luteimonas	RPP21	-0.214608	2.64375e-05
k__Archaea.p__Euryarchaeota.c__Halobacteria.o__Haloferacales.f__Haloferacaceae.g__Halolamina	RPRD2	0.260073	3.03391e-07
k__Bacteria.p__Proteobacteria.c__Gammaproteobacteria.o__Xanthomonadales.f__Xanthomonadaceae.g__Luteimonas	RPS10	-0.220221	1.59749e-05
k__Bacteria.p__Proteobacteria.c__Gammaproteobacteria.o__Xanthomonadales.f__Xanthomonadaceae.g__Luteimonas	RPS11	-0.202041	7.79184e-05
k__Bacteria.p__Proteobacteria.c__Gammaproteobacteria.o__Xanthomonadales.f__Xanthomonadaceae.g__Luteimonas	RPS15	-0.210867	3.67214e-05
k__Bacteria.p__Proteobacteria.c__Gammaproteobacteria.o__Xanthomonadales.f__Xanthomonadaceae.g__Luteimonas	RPS15A	-0.217213	2.09592e-05
k__Bacteria.p__Proteobacteria.c__Gammaproteobacteria.o__Xanthomonadales.f__Xanthomonadaceae.g__Luteimonas	RPS17	-0.253374	6.20006e-07
k__Bacteria.p__Proteobacteria.c__Gammaproteobacteria.o__Xanthomonadales.f__Xanthomonadaceae.g__Luteimonas	RPS18	-0.223653	1.16634e-05
k__Archaea.p__Euryarchaeota.c__Halobacteria.o__Haloferacales.f__Haloferacaceae.g__Halolamina	RPS19BP1	-0.237808	3.02353e-06
k__Bacteria.p__Proteobacteria.c__Gammaproteobacteria.o__Xanthomonadales.f__Xanthomonadaceae.g__Luteimonas	RPS20	-0.234738	4.08153e-06
k__Bacteria.p__Proteobacteria.c__Gammaproteobacteria.o__Xanthomonadales.f__Xanthomonadaceae.g__Luteimonas	RPS21	-0.239149	2.64886e-06
k__Bacteria.p__Proteobacteria.c__Gammaproteobacteria.o__Xanthomonadales.f__Xanthomonadaceae.g__Luteimonas	RPS25	-0.213604	2.88916e-05
k__Bacteria.p__Proteobacteria.c__Gammaproteobacteria.o__Xanthomonadales.f__Xanthomonadaceae.g__Luteimonas	RPS26	-0.20554	5.80443e-05
k__Bacteria.p__Proteobacteria.c__Gammaproteobacteria.o__Xanthomonadales.f__Xanthomonadaceae.g__Luteimonas	RPS27	-0.309755	7.93611e-10
k__Bacteria.p__Proteobacteria.c__Gammaproteobacteria.o__Xanthomonadales.f__Xanthomonadaceae.g__Luteimonas	RPS27A	-0.236644	3.38932e-06
k__Bacteria.p__Proteobacteria.c__Gammaproteobacteria.o__Xanthomonadales.f__Xanthomonadaceae.g__Luteimonas	RPS27L	-0.22932	6.86355e-06
k__Bacteria.p__Proteobacteria.c__Gammaproteobacteria.o__Xanthomonadales.f__Xanthomonadaceae.g__Luteimonas	RPS29	-0.209326	4.19706e-05
k__Bacteria.p__Proteobacteria.c__Gammaproteobacteria.o__Xanthomonadales.f__Xanthomonadaceae.g__Luteimonas	RPS6KA2	0.206086	5.54147e-05
k__Bacteria.p__Proteobacteria.c__Gammaproteobacteria.o__Xanthomonadales.f__Xanthomonadaceae.g__Luteimonas	RPS6KA4	0.223937	1.13614e-05
k__Bacteria.p__Proteobacteria.c__Gammaproteobacteria.o__Xanthomonadales.f__Xanthomonadaceae.g__Luteimonas	RPS7	-0.225259	1.00497e-05
k__Bacteria.p__Proteobacteria.c__Gammaproteobacteria.o__Xanthomonadales.f__Xanthomonadaceae.g__Luteimonas	RPTOR	0.298961	3.19104e-09
k__Archaea.p__Euryarchaeota.c__Halobacteria.o__Haloferacales.f__Haloferacaceae.g__Halolamina	RPTOR	0.241723	2.05014e-06
k__Bacteria.p__Proteobacteria.c__Gammaproteobacteria.o__Xanthomonadales.f__Xanthomonadaceae.g__Luteimonas	RREB1	0.266564	1.48902e-07
k__Archaea.p__Euryarchaeota.c__Halobacteria.o__Haloferacales.f__Haloferacaceae.g__Halolamina	RREB1	0.244555	1.54131e-06
k__Bacteria.p__Proteobacteria.c__Gammaproteobacteria.o__Xanthomonadales.f__Xanthomonadaceae.g__Luteimonas	RRP12	0.234526	4.16639e-06
k__Archaea.p__Euryarchaeota.c__Halobacteria.o__Haloferacales.f__Haloferacaceae.g__Halolamina	RRP12	0.294736	5.41721e-09
k__Bacteria.p__Proteobacteria.c__Gammaproteobacteria.o__Xanthomonadales.f__Xanthomonadaceae.g__Luteimonas	RTEL1	0.224882	1.04085e-05
k__Bacteria.p__Proteobacteria.c__Gammaproteobacteria.o__Xanthomonadales.f__Xanthomonadaceae.g__Luteimonas	RTL6	0.313257	4.99106e-10
k__Bacteria.p__Proteobacteria.c__Gammaproteobacteria.o__Xanthomonadales.f__Xanthomonadaceae.g__Luteimonas	RTRAF	-0.211829	3.37642e-05
k__Bacteria.p__Proteobacteria.c__Gammaproteobacteria.o__Xanthomonadales.f__Xanthomonadaceae.g__Luteimonas	RUSC2	0.238271	2.88872e-06
k__Bacteria.p__Proteobacteria.c__Gammaproteobacteria.o__Xanthomonadales.f__Xanthomonadaceae.g__Luteimonas	RWDD1	-0.215562	2.42915e-05
k__Bacteria.p__Proteobacteria.c__Gammaproteobacteria.o__Xanthomonadales.f__Xanthomonadaceae.g__Luteimonas	RXRA	0.304412	1.59155e-09
k__Bacteria.p__Proteobacteria.c__Gammaproteobacteria.o__Xanthomonadales.f__Xanthomonadaceae.g__Luteimonas	SAFB	0.245166	1.44875e-06
k__Archaea.p__Euryarchaeota.c__Halobacteria.o__Haloferacales.f__Haloferacaceae.g__Halolamina	SAFB	0.291663	7.91798e-09
k__Archaea.p__Euryarchaeota.c__Halobacteria.o__Haloferacales.f__Haloferacaceae.g__Halolamina	SAFB2	0.220311	1.58446e-05
k__Archaea.p__Euryarchaeota.c__Halobacteria.o__Haloferacales.f__Haloferacaceae.g__Halolamina	SALL2	0.224817	1.04711e-05
k__Archaea.p__Euryarchaeota.c__Halobacteria.o__Haloferacales.f__Haloferacaceae.g__Halolamina	SAMD15	0.251052	7.90613e-07
k__Bacteria.p__Proteobacteria.c__Gammaproteobacteria.o__Xanthomonadales.f__Xanthomonadaceae.g__Luteimonas	SARM1	0.212977	3.05312e-05
k__Bacteria.p__Proteobacteria.c__Gammaproteobacteria.o__Xanthomonadales.f__Xanthomonadaceae.g__Luteimonas	SARNP	-0.269427	1.08131e-07
k__Bacteria.p__Proteobacteria.c__Gammaproteobacteria.o__Xanthomonadales.f__Xanthomonadaceae.g__Luteimonas	SBF1	0.329783	5.1491e-11
k__Archaea.p__Euryarchaeota.c__Halobacteria.o__Haloferacales.f__Haloferacaceae.g__Halolamina	SBK1	0.242047	1.98458e-06
k__Archaea.p__Euryarchaeota.c__Halobacteria.o__Haloferacales.f__Haloferacaceae.g__Halolamina	SBNO1	0.203356	6.97933e-05
k__Bacteria.p__Proteobacteria.c__Gammaproteobacteria.o__Xanthomonadales.f__Xanthomonadaceae.g__Luteimonas	SBNO2	0.210348	3.84149e-05
k__Bacteria.p__Proteobacteria.c__Gammaproteobacteria.o__Xanthomonadales.f__Xanthomonadaceae.g__Luteimonas	SCAF1	0.216423	2.24951e-05
k__Bacteria.p__Proteobacteria.c__Gammaproteobacteria.o__Xanthomonadales.f__Xanthomonadaceae.g__Luteimonas	SCAF4	0.213219	2.98876e-05
k__Archaea.p__Euryarchaeota.c__Halobacteria.o__Haloferacales.f__Haloferacaceae.g__Halolamina	SCAF4	0.235844	3.66494e-06
k__Bacteria.p__Proteobacteria.c__Gammaproteobacteria.o__Xanthomonadales.f__Xanthomonadaceae.g__Luteimonas	SCAF8	0.203429	6.93682e-05
k__Bacteria.p__Proteobacteria.c__Gammaproteobacteria.o__Xanthomonadales.f__Xanthomonadaceae.g__Luteimonas	SCAP	0.405337	2.43087e-16
k__Bacteria.p__Proteobacteria.c__Gammaproteobacteria.o__Xanthomonadales.f__Xanthomonadaceae.g__Luteimonas	SCARB1	0.207868	4.75858e-05
k__Bacteria.p__Proteobacteria.c__Gammaproteobacteria.o__Xanthomonadales.f__Xanthomonadaceae.g__Luteimonas	SCARF1	0.2422	1.95435e-06
k__Archaea.p__Euryarchaeota.c__Halobacteria.o__Haloferacales.f__Haloferacaceae.g__Halolamina	SCLY	0.203098	7.13249e-05
k__Bacteria.p__Proteobacteria.c__Gammaproteobacteria.o__Xanthomonadales.f__Xanthomonadaceae.g__Luteimonas	SCN2B	0.226257	9.15668e-06
k__Archaea.p__Euryarchaeota.c__Halobacteria.o__Haloferacales.f__Haloferacaceae.g__Halolamina	SCN2B	0.220973	1.49174e-05
k__Bacteria.p__Proteobacteria.c__Gammaproteobacteria.o__Xanthomonadales.f__Xanthomonadaceae.g__Luteimonas	SCRIB	0.216589	2.21641e-05
k__Bacteria.p__Proteobacteria.c__Gammaproteobacteria.o__Xanthomonadales.f__Xanthomonadaceae.g__Luteimonas	SCRN1	0.226815	8.69057e-06
k__Bacteria.p__Proteobacteria.c__Gammaproteobacteria.o__Xanthomonadales.f__Xanthomonadaceae.g__Luteimonas	SDC3	0.209493	4.13714e-05
k__Bacteria.p__Proteobacteria.c__Gammaproteobacteria.o__Xanthomonadales.f__Xanthomonadaceae.g__Luteimonas	SDHAF3	-0.209598	4.09961e-05
k__Bacteria.p__Proteobacteria.c__Gammaproteobacteria.o__Xanthomonadales.f__Xanthomonadaceae.g__Luteimonas	SDHD	-0.214662	2.63113e-05
k__Archaea.p__Euryarchaeota.c__Halobacteria.o__Haloferacales.f__Haloferacaceae.g__Halolamina	SDK2	0.226999	8.54223e-06
k__Bacteria.p__Proteobacteria.c__Gammaproteobacteria.o__Xanthomonadales.f__Xanthomonadaceae.g__Luteimonas	SEC16A	0.315508	3.69286e-10
k__Bacteria.p__Proteobacteria.c__Gammaproteobacteria.o__Xanthomonadales.f__Xanthomonadaceae.g__Luteimonas	SEC22C	0.222726	1.27033e-05
k__Bacteria.p__Proteobacteria.c__Gammaproteobacteria.o__Xanthomonadales.f__Xanthomonadaceae.g__Luteimonas	SEC24C	0.295855	4.71235e-09
k__Archaea.p__Euryarchaeota.c__Halobacteria.o__Haloferacales.f__Haloferacaceae.g__Halolamina	SEC24C	0.216149	2.30531e-05
k__Bacteria.p__Proteobacteria.c__Gammaproteobacteria.o__Xanthomonadales.f__Xanthomonadaceae.g__Luteimonas	SEC61A1	0.228458	7.44639e-06
k__Bacteria.p__Proteobacteria.c__Gammaproteobacteria.o__Xanthomonadales.f__Xanthomonadaceae.g__Luteimonas	SEC61B	-0.249344	9.44029e-07
k__Bacteria.p__Proteobacteria.c__Gammaproteobacteria.o__Xanthomonadales.f__Xanthomonadaceae.g__Luteimonas	SECISBP2	0.207805	4.78446e-05
k__Archaea.p__Euryarchaeota.c__Halobacteria.o__Haloferacales.f__Haloferacaceae.g__Halolamina	SECISBP2	0.213985	2.79358e-05
k__Bacteria.p__Proteobacteria.c__Gammaproteobacteria.o__Cellvibrionales.f__Cellvibrionaceae.g__Simiduia	SELENOI	0.204677	6.24442e-05
k__Bacteria.p__Proteobacteria.c__Gammaproteobacteria.o__Xanthomonadales.f__Xanthomonadaceae.g__Luteimonas	SELENON	0.208005	4.70314e-05
k__Bacteria.p__Proteobacteria.c__Gammaproteobacteria.o__Xanthomonadales.f__Xanthomonadaceae.g__Luteimonas	SEM1	-0.292887	6.81057e-09
k__Bacteria.p__Proteobacteria.c__Gammaproteobacteria.o__Xanthomonadales.f__Xanthomonadaceae.g__Luteimonas	SEMA3F	0.279701	3.32514e-08
k__Bacteria.p__Proteobacteria.c__Gammaproteobacteria.o__Xanthomonadales.f__Xanthomonadaceae.g__Luteimonas	SEMA3G	0.242454	1.90522e-06
k__Bacteria.p__Proteobacteria.c__Gammaproteobacteria.o__Xanthomonadales.f__Xanthomonadaceae.g__Luteimonas	SEMA4C	0.269134	1.11741e-07
k__Archaea.p__Euryarchaeota.c__Halobacteria.o__Haloferacales.f__Haloferacaceae.g__Halolamina	SEMA4C	0.276121	5.04234e-08
k__Bacteria.p__Proteobacteria.c__Gammaproteobacteria.o__Xanthomonadales.f__Xanthomonadaceae.g__Luteimonas	SEMA6B	0.212638	3.14552e-05
k__Bacteria.p__Proteobacteria.c__Gammaproteobacteria.o__Xanthomonadales.f__Xanthomonadaceae.g__Luteimonas	SEMA6C	0.202816	7.30309e-05
k__Bacteria.p__Proteobacteria.c__Gammaproteobacteria.o__Xanthomonadales.f__Xanthomonadaceae.g__Luteimonas	SEPTIN9	0.259271	3.30849e-07
k__Bacteria.p__Proteobacteria.c__Gammaproteobacteria.o__Xanthomonadales.f__Xanthomonadaceae.g__Luteimonas	SERF2	-0.227908	7.84303e-06
k__Bacteria.p__Proteobacteria.c__Gammaproteobacteria.o__Xanthomonadales.f__Xanthomonadaceae.g__Luteimonas	SERTAD2	0.200271	9.02597e-05
k__Archaea.p__Euryarchaeota.c__Halobacteria.o__Haloferacales.f__Haloferacaceae.g__Halolamina	SERTAD2	0.216714	2.19176e-05
k__Bacteria.p__Proteobacteria.c__Gammaproteobacteria.o__Xanthomonadales.f__Xanthomonadaceae.g__Luteimonas	SETD1A	0.282621	2.35706e-08
k__Archaea.p__Euryarchaeota.c__Halobacteria.o__Haloferacales.f__Haloferacaceae.g__Halolamina	SETD1A	0.24582	1.35551e-06
k__Bacteria.p__Proteobacteria.c__Gammaproteobacteria.o__Xanthomonadales.f__Xanthomonadaceae.g__Luteimonas	SETD1B	0.336464	1.97551e-11
k__Bacteria.p__Proteobacteria.c__Gammaproteobacteria.o__Xanthomonadales.f__Xanthomonadaceae.g__Luteimonas	SETD2	0.314087	4.46792e-10
k__Archaea.p__Euryarchaeota.c__Halobacteria.o__Haloferacales.f__Haloferacaceae.g__Halolamina	SETD2	0.219612	1.68832e-05
k__Bacteria.p__Proteobacteria.c__Gammaproteobacteria.o__Xanthomonadales.f__Xanthomonadaceae.g__Luteimonas	SETD5	0.247818	1.10485e-06
k__Archaea.p__Euryarchaeota.c__Halobacteria.o__Haloferacales.f__Haloferacaceae.g__Halolamina	SETD5	0.251415	7.61299e-07
k__Archaea.p__Euryarchaeota.c__Halobacteria.o__Haloferacales.f__Haloferacaceae.g__Halolamina	SETDB1	0.269015	1.13252e-07
k__Bacteria.p__Proteobacteria.c__Gammaproteobacteria.o__Xanthomonadales.f__Xanthomonadaceae.g__Luteimonas	SETX	0.256448	4.47787e-07
k__Bacteria.p__Proteobacteria.c__Gammaproteobacteria.o__Xanthomonadales.f__Xanthomonadaceae.g__Luteimonas	SF1	0.331191	4.21599e-11
k__Archaea.p__Euryarchaeota.c__Halobacteria.o__Haloferacales.f__Haloferacaceae.g__Halolamina	SF1	0.236399	3.47183e-06
k__Bacteria.p__Proteobacteria.c__Gammaproteobacteria.o__Xanthomonadales.f__Xanthomonadaceae.g__Luteimonas	SF3A1	0.213734	2.85617e-05
k__Bacteria.p__Proteobacteria.c__Gammaproteobacteria.o__Xanthomonadales.f__Xanthomonadaceae.g__Luteimonas	SF3B6	-0.242714	1.85607e-06
k__Bacteria.p__Proteobacteria.c__Gammaproteobacteria.o__Xanthomonadales.f__Xanthomonadaceae.g__Luteimonas	SFMBT1	0.205548	5.80052e-05
k__Archaea.p__Euryarchaeota.c__Halobacteria.o__Haloferacales.f__Haloferacaceae.g__Halolamina	SFPQ	0.222097	1.3459e-05
k__Archaea.p__Euryarchaeota.c__Halobacteria.o__Haloferacales.f__Haloferacaceae.g__Halolamina	SFSWAP	0.20761	4.86521e-05
k__Bacteria.p__Proteobacteria.c__Gammaproteobacteria.o__Xanthomonadales.f__Xanthomonadaceae.g__Luteimonas	SGSH	0.256096	4.64852e-07
k__Bacteria.p__Proteobacteria.c__Gammaproteobacteria.o__Xanthomonadales.f__Xanthomonadaceae.g__Luteimonas	SGSM2	0.21	3.95938e-05
k__Bacteria.p__Proteobacteria.c__Gammaproteobacteria.o__Xanthomonadales.f__Xanthomonadaceae.g__Luteimonas	SGSM3	0.203225	7.05659e-05
k__Bacteria.p__Proteobacteria.c__Gammaproteobacteria.o__Xanthomonadales.f__Xanthomonadaceae.g__Luteimonas	SH2B1	0.203802	6.72262e-05
k__Archaea.p__Euryarchaeota.c__Halobacteria.o__Haloferacales.f__Haloferacaceae.g__Halolamina	SH2D1A	-0.206269	5.45579e-05
k__Archaea.p__Euryarchaeota.c__Halobacteria.o__Haloferacales.f__Haloferacaceae.g__Halolamina	SH3BGRL3	-0.263857	2.00816e-07
k__Bacteria.p__Proteobacteria.c__Gammaproteobacteria.o__Xanthomonadales.f__Xanthomonadaceae.g__Luteimonas	SH3BP2	0.238786	2.7456e-06
k__Bacteria.p__Proteobacteria.c__Gammaproteobacteria.o__Xanthomonadales.f__Xanthomonadaceae.g__Luteimonas	SH3BP5	0.245584	1.38836e-06
k__Bacteria.p__Proteobacteria.c__Gammaproteobacteria.o__Xanthomonadales.f__Xanthomonadaceae.g__Luteimonas	SH3BP5L	0.261431	2.61831e-07
k__Archaea.p__Euryarchaeota.c__Halobacteria.o__Haloferacales.f__Haloferacaceae.g__Halolamina	SH3BP5L	0.20621	5.4833e-05
k__Bacteria.p__Proteobacteria.c__Gammaproteobacteria.o__Xanthomonadales.f__Xanthomonadaceae.g__Luteimonas	SH3PXD2B	0.217164	2.10523e-05
k__Bacteria.p__Proteobacteria.c__Gammaproteobacteria.o__Xanthomonadales.f__Xanthomonadaceae.g__Luteimonas	SHANK3	0.268713	1.17142e-07
k__Bacteria.p__Proteobacteria.c__Gammaproteobacteria.o__Xanthomonadales.f__Xanthomonadaceae.g__Luteimonas	SHPRH	0.280724	2.94855e-08
k__Archaea.p__Euryarchaeota.c__Halobacteria.o__Haloferacales.f__Haloferacaceae.g__Halolamina	SIMC1	0.214829	2.59253e-05
k__Bacteria.p__Proteobacteria.c__Gammaproteobacteria.o__Xanthomonadales.f__Xanthomonadaceae.g__Luteimonas	SIN3B	0.240394	2.34083e-06
k__Archaea.p__Euryarchaeota.c__Halobacteria.o__Haloferacales.f__Haloferacaceae.g__Halolamina	SINHCAF	0.201403	8.2168e-05
k__Bacteria.p__Proteobacteria.c__Gammaproteobacteria.o__Xanthomonadales.f__Xanthomonadaceae.g__Luteimonas	SIPA1L3	0.232132	5.24887e-06
k__Archaea.p__Euryarchaeota.c__Halobacteria.o__Haloferacales.f__Haloferacaceae.g__Halolamina	SIRT1	0.228735	7.25402e-06
k__Bacteria.p__Proteobacteria.c__Gammaproteobacteria.o__Xanthomonadales.f__Xanthomonadaceae.g__Luteimonas	SIRT4	0.204481	6.34891e-05
k__Bacteria.p__Proteobacteria.c__Gammaproteobacteria.o__Xanthomonadales.f__Xanthomonadaceae.g__Luteimonas	SIX5	0.24971	9.08943e-07
k__Bacteria.p__Proteobacteria.c__Gammaproteobacteria.o__Xanthomonadales.f__Xanthomonadaceae.g__Luteimonas	SKI	0.21065	3.7422e-05
k__Bacteria.p__Proteobacteria.c__Gammaproteobacteria.o__Xanthomonadales.f__Xanthomonadaceae.g__Luteimonas	SLC12A4	0.331579	3.98898e-11
k__Bacteria.p__Proteobacteria.c__Gammaproteobacteria.o__Xanthomonadales.f__Xanthomonadaceae.g__Luteimonas	SLC12A9	0.234774	4.06736e-06
k__Archaea.p__Euryarchaeota.c__Halobacteria.o__Haloferacales.f__Haloferacaceae.g__Halolamina	SLC13A3	0.200093	9.16005e-05
k__Bacteria.p__Proteobacteria.c__Gammaproteobacteria.o__Xanthomonadales.f__Xanthomonadaceae.g__Luteimonas	SLC19A1	0.241212	2.15763e-06
k__Archaea.p__Euryarchaeota.c__Halobacteria.o__Haloferacales.f__Haloferacaceae.g__Halolamina	SLC19A1	0.203597	6.83967e-05
k__Archaea.p__Euryarchaeota.c__Halobacteria.o__Haloferacales.f__Haloferacaceae.g__Halolamina	SLC22A23	0.236633	3.39321e-06
k__Bacteria.p__Proteobacteria.c__Gammaproteobacteria.o__Xanthomonadales.f__Xanthomonadaceae.g__Luteimonas	SLC23A2	0.240175	2.39238e-06
k__Bacteria.p__Proteobacteria.c__Gammaproteobacteria.o__Xanthomonadales.f__Xanthomonadaceae.g__Luteimonas	SLC25A20	0.252412	6.85956e-07
k__Bacteria.p__Proteobacteria.c__Gammaproteobacteria.o__Xanthomonadales.f__Xanthomonadaceae.g__Luteimonas	SLC25A25	0.245465	1.40528e-06
k__Bacteria.p__Proteobacteria.c__Gammaproteobacteria.o__Xanthomonadales.f__Xanthomonadaceae.g__Luteimonas	SLC25A42	0.244864	1.49379e-06
k__Bacteria.p__Proteobacteria.c__Gammaproteobacteria.o__Xanthomonadales.f__Xanthomonadaceae.g__Luteimonas	SLC26A1	0.249645	9.15079e-07
k__Bacteria.p__Proteobacteria.c__Gammaproteobacteria.o__Xanthomonadales.f__Xanthomonadaceae.g__Luteimonas	SLC26A11	0.201933	7.86195e-05
k__Bacteria.p__Proteobacteria.c__Gammaproteobacteria.o__Xanthomonadales.f__Xanthomonadaceae.g__Luteimonas	SLC27A4	0.235743	3.70129e-06
k__Bacteria.p__Proteobacteria.c__Gammaproteobacteria.o__Xanthomonadales.f__Xanthomonadaceae.g__Luteimonas	SLC35E2A	0.234854	4.03604e-06
k__Bacteria.p__Proteobacteria.c__Gammaproteobacteria.o__Xanthomonadales.f__Xanthomonadaceae.g__Luteimonas	SLC35E2B	0.221611	1.40726e-05
k__Bacteria.p__Proteobacteria.c__Gammaproteobacteria.o__Xanthomonadales.f__Xanthomonadaceae.g__Luteimonas	SLC35G3	0.297985	3.60843e-09
k__Bacteria.p__Proteobacteria.c__Gammaproteobacteria.o__Xanthomonadales.f__Xanthomonadaceae.g__Luteimonas	SLC36A1	0.203496	6.89805e-05
k__Bacteria.p__Proteobacteria.c__Gammaproteobacteria.o__Xanthomonadales.f__Xanthomonadaceae.g__Luteimonas	SLC39A13	0.256125	4.63418e-07
k__Bacteria.p__Proteobacteria.c__Gammaproteobacteria.o__Xanthomonadales.f__Xanthomonadaceae.g__Luteimonas	SLC41A3	0.221408	1.43363e-05
k__Bacteria.p__Proteobacteria.c__Gammaproteobacteria.o__Xanthomonadales.f__Xanthomonadaceae.g__Luteimonas	SLC45A3	0.205234	5.95681e-05
k__Bacteria.p__Proteobacteria.c__Gammaproteobacteria.o__Xanthomonadales.f__Xanthomonadaceae.g__Luteimonas	SLC45A4	0.239556	2.54413e-06
k__Bacteria.p__Proteobacteria.c__Gammaproteobacteria.o__Xanthomonadales.f__Xanthomonadaceae.g__Luteimonas	SLC46A1	0.213479	2.92125e-05
k__Bacteria.p__Proteobacteria.c__Gammaproteobacteria.o__Xanthomonadales.f__Xanthomonadaceae.g__Luteimonas	SLC4A2	0.258009	3.78935e-07
k__Archaea.p__Euryarchaeota.c__Halobacteria.o__Haloferacales.f__Haloferacaceae.g__Halolamina	SLC4A8	0.264423	1.88706e-07
k__Bacteria.p__Proteobacteria.c__Gammaproteobacteria.o__Xanthomonadales.f__Xanthomonadaceae.g__Luteimonas	SLC5A3	0.227969	7.79778e-06
k__Archaea.p__Euryarchaeota.c__Halobacteria.o__Haloferacales.f__Haloferacaceae.g__Halolamina	SLC66A1L	-0.242258	1.94308e-06
k__Archaea.p__Euryarchaeota.c__Halobacteria.o__Haloferacales.f__Haloferacaceae.g__Halolamina	SLC7A1	0.251456	7.58033e-07
k__Bacteria.p__Proteobacteria.c__Gammaproteobacteria.o__Xanthomonadales.f__Xanthomonadaceae.g__Luteimonas	SLC7A6OS	0.203882	6.67772e-05
k__Bacteria.p__Proteobacteria.c__Gammaproteobacteria.o__Xanthomonadales.f__Xanthomonadaceae.g__Luteimonas	SLC8B1	0.240099	2.41049e-06
k__Bacteria.p__Proteobacteria.c__Gammaproteobacteria.o__Xanthomonadales.f__Xanthomonadaceae.g__Luteimonas	SLC9A8	0.250145	8.6888e-07
k__Bacteria.p__Proteobacteria.c__Gammaproteobacteria.o__Xanthomonadales.f__Xanthomonadaceae.g__Luteimonas	SLF2	0.222483	1.29908e-05
k__Archaea.p__Euryarchaeota.c__Halobacteria.o__Haloferacales.f__Haloferacaceae.g__Halolamina	SLF2	0.233166	4.75222e-06
k__Bacteria.p__Proteobacteria.c__Gammaproteobacteria.o__Xanthomonadales.f__Xanthomonadaceae.g__Luteimonas	SLFNL1	0.244402	1.56536e-06
k__Bacteria.p__Proteobacteria.c__Gammaproteobacteria.o__Xanthomonadales.f__Xanthomonadaceae.g__Luteimonas	SLIRP	-0.289176	1.07294e-08
k__Bacteria.p__Proteobacteria.c__Gammaproteobacteria.o__Xanthomonadales.f__Xanthomonadaceae.g__Luteimonas	SLX4	0.209103	4.27865e-05
k__Bacteria.p__Proteobacteria.c__Gammaproteobacteria.o__Xanthomonadales.f__Xanthomonadaceae.g__Luteimonas	SMARCA4	0.210701	3.72538e-05
k__Archaea.p__Euryarchaeota.c__Halobacteria.o__Haloferacales.f__Haloferacaceae.g__Halolamina	SMARCAL1	0.211189	3.57065e-05
k__Bacteria.p__Proteobacteria.c__Gammaproteobacteria.o__Xanthomonadales.f__Xanthomonadaceae.g__Luteimonas	SMARCC1	0.282451	2.40494e-08
k__Archaea.p__Euryarchaeota.c__Halobacteria.o__Haloferacales.f__Haloferacaceae.g__Halolamina	SMARCC1	0.20409	6.56165e-05
k__Bacteria.p__Proteobacteria.c__Gammaproteobacteria.o__Xanthomonadales.f__Xanthomonadaceae.g__Luteimonas	SMARCC2	0.250665	8.23138e-07
k__Archaea.p__Euryarchaeota.c__Halobacteria.o__Haloferacales.f__Haloferacaceae.g__Halolamina	SMARCC2	0.23707	3.25094e-06
k__Archaea.p__Euryarchaeota.c__Halobacteria.o__Haloferacales.f__Haloferacaceae.g__Halolamina	SMC3	0.217061	2.12477e-05
k__Bacteria.p__Proteobacteria.c__Gammaproteobacteria.o__Xanthomonadales.f__Xanthomonadaceae.g__Luteimonas	SMCO3	-0.203768	6.74197e-05
k__Bacteria.p__Proteobacteria.c__Gammaproteobacteria.o__Xanthomonadales.f__Xanthomonadaceae.g__Luteimonas	SMCR8	0.25844	3.61797e-07
k__Archaea.p__Euryarchaeota.c__Halobacteria.o__Haloferacales.f__Haloferacaceae.g__Halolamina	SMG1	0.214419	2.6884e-05
k__Bacteria.p__Proteobacteria.c__Gammaproteobacteria.o__Xanthomonadales.f__Xanthomonadaceae.g__Luteimonas	SMG5	0.247495	1.14209e-06
k__Bacteria.p__Proteobacteria.c__Gammaproteobacteria.o__Xanthomonadales.f__Xanthomonadaceae.g__Luteimonas	SMG6	0.315204	3.84658e-10
k__Archaea.p__Euryarchaeota.c__Halobacteria.o__Haloferacales.f__Haloferacaceae.g__Halolamina	SMG6	0.230453	6.16279e-06
k__Archaea.p__Euryarchaeota.c__Halobacteria.o__Haloferacales.f__Haloferacaceae.g__Halolamina	SMG7	0.29834	3.45098e-09
k__Bacteria.p__Proteobacteria.c__Gammaproteobacteria.o__Xanthomonadales.f__Xanthomonadaceae.g__Luteimonas	SMG8	0.217946	1.96237e-05
k__Bacteria.p__Proteobacteria.c__Gammaproteobacteria.o__Xanthomonadales.f__Xanthomonadaceae.g__Luteimonas	SMIM10L2B	0.214614	2.64253e-05
k__Bacteria.p__Proteobacteria.c__Gammaproteobacteria.o__Xanthomonadales.f__Xanthomonadaceae.g__Luteimonas	SMIM11B	0.27065	9.42023e-08
k__Bacteria.p__Proteobacteria.c__Gammaproteobacteria.o__Xanthomonadales.f__Xanthomonadaceae.g__Luteimonas	SMIM26	-0.240363	2.34804e-06
k__Bacteria.p__Proteobacteria.c__Gammaproteobacteria.o__Xanthomonadales.f__Xanthomonadaceae.g__Luteimonas	SMIM27	-0.266459	1.50648e-07
k__Bacteria.p__Proteobacteria.c__Gammaproteobacteria.o__Xanthomonadales.f__Xanthomonadaceae.g__Luteimonas	SMIM34B	0.261696	2.54385e-07
k__Bacteria.p__Proteobacteria.c__Gammaproteobacteria.o__Xanthomonadales.f__Xanthomonadaceae.g__Luteimonas	SMPD1	0.249675	9.12226e-07
k__Bacteria.p__Proteobacteria.c__Gammaproteobacteria.o__Xanthomonadales.f__Xanthomonadaceae.g__Luteimonas	SMURF1	0.260128	3.01584e-07
k__Bacteria.p__Proteobacteria.c__Gammaproteobacteria.o__Xanthomonadales.f__Xanthomonadaceae.g__Luteimonas	SNAPC4	0.317091	2.98332e-10
k__Archaea.p__Euryarchaeota.c__Halobacteria.o__Haloferacales.f__Haloferacaceae.g__Halolamina	SNAPC4	0.234952	3.99755e-06
k__Bacteria.p__Proteobacteria.c__Gammaproteobacteria.o__Xanthomonadales.f__Xanthomonadaceae.g__Luteimonas	SNPH	0.261473	2.60632e-07
k__Bacteria.p__Proteobacteria.c__Gammaproteobacteria.o__Xanthomonadales.f__Xanthomonadaceae.g__Luteimonas	SNRK	0.291234	8.34534e-09
k__Bacteria.p__Proteobacteria.c__Gammaproteobacteria.o__Xanthomonadales.f__Xanthomonadaceae.g__Luteimonas	SNRNP200	0.246145	1.3113e-06
k__Archaea.p__Euryarchaeota.c__Halobacteria.o__Haloferacales.f__Haloferacaceae.g__Halolamina	SNRNP200	0.20918	4.25045e-05
k__Bacteria.p__Proteobacteria.c__Gammaproteobacteria.o__Xanthomonadales.f__Xanthomonadaceae.g__Luteimonas	SNRNP27	-0.230842	5.9386e-06
k__Bacteria.p__Proteobacteria.c__Gammaproteobacteria.o__Xanthomonadales.f__Xanthomonadaceae.g__Luteimonas	SNRPA1	-0.211341	3.52359e-05
k__Bacteria.p__Proteobacteria.c__Gammaproteobacteria.o__Xanthomonadales.f__Xanthomonadaceae.g__Luteimonas	SNRPD1	-0.311662	6.1697e-10
k__Bacteria.p__Proteobacteria.c__Gammaproteobacteria.o__Xanthomonadales.f__Xanthomonadaceae.g__Luteimonas	SNRPD2	-0.25087	8.05794e-07
k__Bacteria.p__Proteobacteria.c__Gammaproteobacteria.o__Xanthomonadales.f__Xanthomonadaceae.g__Luteimonas	SNRPE	-0.215831	2.37164e-05
k__Bacteria.p__Proteobacteria.c__Gammaproteobacteria.o__Xanthomonadales.f__Xanthomonadaceae.g__Luteimonas	SNRPG	-0.24885	9.93428e-07
k__Bacteria.p__Proteobacteria.c__Gammaproteobacteria.o__Xanthomonadales.f__Xanthomonadaceae.g__Luteimonas	SNX19	0.211393	3.5074e-05
k__Bacteria.p__Proteobacteria.c__Gammaproteobacteria.o__Xanthomonadales.f__Xanthomonadaceae.g__Luteimonas	SNX21	0.258867	3.45557e-07
k__Bacteria.p__Proteobacteria.c__Gammaproteobacteria.o__Xanthomonadales.f__Xanthomonadaceae.g__Luteimonas	SNX29	0.216814	2.17226e-05
k__Bacteria.p__Proteobacteria.c__Gammaproteobacteria.o__Xanthomonadales.f__Xanthomonadaceae.g__Luteimonas	SNX33	0.291055	8.53071e-09
k__Bacteria.p__Proteobacteria.c__Gammaproteobacteria.o__Xanthomonadales.f__Xanthomonadaceae.g__Luteimonas	SOGA1	0.244776	1.50725e-06
k__Archaea.p__Euryarchaeota.c__Halobacteria.o__Haloferacales.f__Haloferacaceae.g__Halolamina	SOGA1	0.264131	1.94852e-07
k__Archaea.p__Euryarchaeota.c__Halobacteria.o__Haloferacales.f__Haloferacaceae.g__Halolamina	SOS1	0.216894	2.15678e-05
k__Bacteria.p__Proteobacteria.c__Gammaproteobacteria.o__Xanthomonadales.f__Xanthomonadaceae.g__Luteimonas	SP2	0.229247	6.91087e-06
k__Bacteria.p__Proteobacteria.c__Gammaproteobacteria.o__Xanthomonadales.f__Xanthomonadaceae.g__Luteimonas	SPCS2	-0.213786	2.84316e-05
k__Bacteria.p__Proteobacteria.c__Gammaproteobacteria.o__Xanthomonadales.f__Xanthomonadaceae.g__Luteimonas	SPDYE2	0.201989	7.8259e-05
k__Bacteria.p__Proteobacteria.c__Gammaproteobacteria.o__Xanthomonadales.f__Xanthomonadaceae.g__Luteimonas	SPECC1L	0.242456	1.90486e-06
k__Archaea.p__Euryarchaeota.c__Halobacteria.o__Haloferacales.f__Haloferacaceae.g__Halolamina	SPEF1	0.203004	7.1886e-05
k__Bacteria.p__Proteobacteria.c__Gammaproteobacteria.o__Xanthomonadales.f__Xanthomonadaceae.g__Luteimonas	SPEN	0.265791	1.62242e-07
k__Bacteria.p__Proteobacteria.c__Gammaproteobacteria.o__Xanthomonadales.f__Xanthomonadaceae.g__Luteimonas	SPG11	0.207917	4.73855e-05
k__Bacteria.p__Proteobacteria.c__Gammaproteobacteria.o__Xanthomonadales.f__Xanthomonadaceae.g__Luteimonas	SPG7	0.221382	1.43704e-05
k__Bacteria.p__Proteobacteria.c__Gammaproteobacteria.o__Xanthomonadales.f__Xanthomonadaceae.g__Luteimonas	SPHK2	0.221074	1.47797e-05
k__Archaea.p__Euryarchaeota.c__Halobacteria.o__Haloferacales.f__Haloferacaceae.g__Halolamina	SPIN1	0.246208	1.30285e-06
k__Bacteria.p__Proteobacteria.c__Gammaproteobacteria.o__Xanthomonadales.f__Xanthomonadaceae.g__Luteimonas	SPNS1	0.234912	4.01329e-06
k__Archaea.p__Euryarchaeota.c__Halobacteria.o__Haloferacales.f__Haloferacaceae.g__Halolamina	SPRED2	0.200996	8.50003e-05
k__Bacteria.p__Proteobacteria.c__Gammaproteobacteria.o__Xanthomonadales.f__Xanthomonadaceae.g__Luteimonas	SPRYD3	0.247916	1.09375e-06
k__Bacteria.p__Proteobacteria.c__Gammaproteobacteria.o__Xanthomonadales.f__Xanthomonadaceae.g__Luteimonas	SPTAN1	0.257281	4.09656e-07
k__Bacteria.p__Proteobacteria.c__Gammaproteobacteria.o__Xanthomonadales.f__Xanthomonadaceae.g__Luteimonas	SPTBN1	0.21399	2.79232e-05
k__Archaea.p__Euryarchaeota.c__Halobacteria.o__Haloferacales.f__Haloferacaceae.g__Halolamina	SPTBN1	0.205596	5.77687e-05
k__Bacteria.p__Proteobacteria.c__Gammaproteobacteria.o__Xanthomonadales.f__Xanthomonadaceae.g__Luteimonas	SPTBN2	0.218248	1.9098e-05
k__Archaea.p__Euryarchaeota.c__Halobacteria.o__Haloferacales.f__Haloferacaceae.g__Halolamina	SQOR	-0.201852	7.91545e-05
k__Bacteria.p__Proteobacteria.c__Gammaproteobacteria.o__Xanthomonadales.f__Xanthomonadaceae.g__Luteimonas	SRCAP	0.279046	3.59e-08
k__Archaea.p__Euryarchaeota.c__Halobacteria.o__Haloferacales.f__Haloferacaceae.g__Halolamina	SRCAP	0.216639	2.20657e-05
k__Bacteria.p__Proteobacteria.c__Gammaproteobacteria.o__Xanthomonadales.f__Xanthomonadaceae.g__Luteimonas	SREBF2	0.240732	2.26346e-06
k__Bacteria.p__Proteobacteria.c__Gammaproteobacteria.o__Xanthomonadales.f__Xanthomonadaceae.g__Luteimonas	SRF	0.225007	1.02877e-05
k__Bacteria.p__Proteobacteria.c__Gammaproteobacteria.o__Xanthomonadales.f__Xanthomonadaceae.g__Luteimonas	SRGAP3	0.230236	6.29151e-06
k__Archaea.p__Euryarchaeota.c__Halobacteria.o__Haloferacales.f__Haloferacaceae.g__Halolamina	SRGAP3	0.216304	2.27363e-05
k__Bacteria.p__Proteobacteria.c__Gammaproteobacteria.o__Xanthomonadales.f__Xanthomonadaceae.g__Luteimonas	SRP19	-0.200121	9.139e-05
k__Bacteria.p__Proteobacteria.c__Gammaproteobacteria.o__Xanthomonadales.f__Xanthomonadaceae.g__Luteimonas	SRRM2	0.241371	2.1235e-06
k__Archaea.p__Euryarchaeota.c__Halobacteria.o__Haloferacales.f__Haloferacaceae.g__Halolamina	SRRM2	0.210849	3.67798e-05
k__Archaea.p__Euryarchaeota.c__Halobacteria.o__Haloferacales.f__Haloferacaceae.g__Halolamina	SRRT	0.261102	2.71368e-07
k__Archaea.p__Euryarchaeota.c__Halobacteria.o__Haloferacales.f__Haloferacaceae.g__Halolamina	SRSF1	0.206118	5.52641e-05
k__Bacteria.p__Proteobacteria.c__Gammaproteobacteria.o__Xanthomonadales.f__Xanthomonadaceae.g__Luteimonas	SRSF2	-0.201179	8.37119e-05
k__Bacteria.p__Proteobacteria.c__Gammaproteobacteria.o__Xanthomonadales.f__Xanthomonadaceae.g__Luteimonas	SRXN1	0.219984	1.63222e-05
k__Archaea.p__Euryarchaeota.c__Halobacteria.o__Haloferacales.f__Haloferacaceae.g__Halolamina	SS18L2	-0.210032	3.94849e-05
k__Bacteria.p__Proteobacteria.c__Gammaproteobacteria.o__Xanthomonadales.f__Xanthomonadaceae.g__Luteimonas	SSBP1	-0.252635	6.70104e-07
k__Bacteria.p__Proteobacteria.c__Gammaproteobacteria.o__Xanthomonadales.f__Xanthomonadaceae.g__Luteimonas	SSH1	0.315079	3.9121e-10
k__Bacteria.p__Proteobacteria.c__Gammaproteobacteria.o__Xanthomonadales.f__Xanthomonadaceae.g__Luteimonas	ST20	-0.217303	2.07906e-05
k__Archaea.p__Euryarchaeota.c__Halobacteria.o__Haloferacales.f__Haloferacaceae.g__Halolamina	ST3GAL2	0.201222	8.34141e-05
k__Bacteria.p__Proteobacteria.c__Gammaproteobacteria.o__Xanthomonadales.f__Xanthomonadaceae.g__Luteimonas	ST3GAL3	0.200617	8.77102e-05
k__Bacteria.p__Proteobacteria.c__Gammaproteobacteria.o__Xanthomonadales.f__Xanthomonadaceae.g__Luteimonas	ST6GALNAC6	0.255808	4.79329e-07
k__Bacteria.p__Proteobacteria.c__Gammaproteobacteria.o__Xanthomonadales.f__Xanthomonadaceae.g__Luteimonas	STAB1	0.261332	2.64669e-07
k__Archaea.p__Euryarchaeota.c__Halobacteria.o__Haloferacales.f__Haloferacaceae.g__Halolamina	STAG1	0.201853	7.91487e-05
k__Bacteria.p__Proteobacteria.c__Gammaproteobacteria.o__Xanthomonadales.f__Xanthomonadaceae.g__Luteimonas	STARD13	0.273859	6.54001e-08
k__Bacteria.p__Proteobacteria.c__Gammaproteobacteria.o__Xanthomonadales.f__Xanthomonadaceae.g__Luteimonas	STARD8	0.239236	2.62603e-06
k__Bacteria.p__Proteobacteria.c__Gammaproteobacteria.o__Xanthomonadales.f__Xanthomonadaceae.g__Luteimonas	STARD9	0.200703	8.709e-05
k__Archaea.p__Euryarchaeota.c__Halobacteria.o__Haloferacales.f__Haloferacaceae.g__Halolamina	STAT4	-0.200427	8.91022e-05
k__Bacteria.p__Proteobacteria.c__Gammaproteobacteria.o__Xanthomonadales.f__Xanthomonadaceae.g__Luteimonas	STAT5A	0.204133	6.53776e-05
k__Bacteria.p__Proteobacteria.c__Gammaproteobacteria.o__Xanthomonadales.f__Xanthomonadaceae.g__Luteimonas	STAT5B	0.236901	3.30512e-06
k__Bacteria.p__Proteobacteria.c__Gammaproteobacteria.o__Xanthomonadales.f__Xanthomonadaceae.g__Luteimonas	STIM1	0.233295	4.69311e-06
k__Bacteria.p__Proteobacteria.c__Gammaproteobacteria.o__Xanthomonadales.f__Xanthomonadaceae.g__Luteimonas	STK10	0.2292	6.94187e-06
k__Bacteria.p__Proteobacteria.c__Gammaproteobacteria.o__Xanthomonadales.f__Xanthomonadaceae.g__Luteimonas	STK11IP	0.234143	4.3239e-06
k__Bacteria.p__Proteobacteria.c__Gammaproteobacteria.o__Xanthomonadales.f__Xanthomonadaceae.g__Luteimonas	STK35	0.226447	8.99514e-06
k__Archaea.p__Euryarchaeota.c__Halobacteria.o__Haloferacales.f__Haloferacaceae.g__Halolamina	STK36	0.24588	1.34725e-06
k__Bacteria.p__Proteobacteria.c__Gammaproteobacteria.o__Xanthomonadales.f__Xanthomonadaceae.g__Luteimonas	STK40	0.214986	2.55678e-05
k__Bacteria.p__Proteobacteria.c__Gammaproteobacteria.o__Xanthomonadales.f__Xanthomonadaceae.g__Luteimonas	STMP1	-0.211891	3.35809e-05
k__Archaea.p__Euryarchaeota.c__Halobacteria.o__Haloferacales.f__Haloferacaceae.g__Halolamina	STOX2	0.230941	5.88256e-06
k__Bacteria.p__Proteobacteria.c__Gammaproteobacteria.o__Xanthomonadales.f__Xanthomonadaceae.g__Luteimonas	STRADA	0.20733	4.98321e-05
k__Bacteria.p__Proteobacteria.c__Gammaproteobacteria.o__Xanthomonadales.f__Xanthomonadaceae.g__Luteimonas	STRIP1	0.349504	2.84655e-12
k__Bacteria.p__Proteobacteria.c__Gammaproteobacteria.o__Xanthomonadales.f__Xanthomonadaceae.g__Luteimonas	STT3B	0.210133	3.91387e-05
k__Bacteria.p__Proteobacteria.c__Gammaproteobacteria.o__Xanthomonadales.f__Xanthomonadaceae.g__Luteimonas	SUB1	-0.306401	1.23032e-09
k__Bacteria.p__Proteobacteria.c__Gammaproteobacteria.o__Xanthomonadales.f__Xanthomonadaceae.g__Luteimonas	SUFU	0.283798	2.04943e-08
k__Archaea.p__Euryarchaeota.c__Halobacteria.o__Haloferacales.f__Haloferacaceae.g__Halolamina	SUFU	0.213836	2.83074e-05
k__Bacteria.p__Proteobacteria.c__Gammaproteobacteria.o__Xanthomonadales.f__Xanthomonadaceae.g__Luteimonas	SUGP2	0.239323	2.60355e-06
k__Archaea.p__Euryarchaeota.c__Halobacteria.o__Haloferacales.f__Haloferacaceae.g__Halolamina	SUGP2	0.222495	1.29761e-05
k__Bacteria.p__Proteobacteria.c__Gammaproteobacteria.o__Xanthomonadales.f__Xanthomonadaceae.g__Luteimonas	SUMO1	-0.203512	6.88876e-05
k__Bacteria.p__Proteobacteria.c__Gammaproteobacteria.o__Xanthomonadales.f__Xanthomonadaceae.g__Luteimonas	SUN2	0.235546	3.7731e-06
k__Archaea.p__Euryarchaeota.c__Halobacteria.o__Haloferacales.f__Haloferacaceae.g__Halolamina	SUPT16H	0.219585	1.69243e-05
k__Bacteria.p__Proteobacteria.c__Gammaproteobacteria.o__Xanthomonadales.f__Xanthomonadaceae.g__Luteimonas	SUPT6H	0.222608	1.28427e-05
k__Bacteria.p__Proteobacteria.c__Gammaproteobacteria.o__Xanthomonadales.f__Xanthomonadaceae.g__Luteimonas	SURF6	0.208923	4.34584e-05
k__Bacteria.p__Proteobacteria.c__Gammaproteobacteria.o__Xanthomonadales.f__Xanthomonadaceae.g__Luteimonas	SUSD6	0.23311	4.77763e-06
k__Bacteria.p__Proteobacteria.c__Gammaproteobacteria.o__Xanthomonadales.f__Xanthomonadaceae.g__Luteimonas	SYDE1	0.202059	7.77996e-05
k__Bacteria.p__Proteobacteria.c__Gammaproteobacteria.o__Xanthomonadales.f__Xanthomonadaceae.g__Luteimonas	SYF2	-0.212303	3.23923e-05
k__Bacteria.p__Proteobacteria.c__Gammaproteobacteria.o__Xanthomonadales.f__Xanthomonadaceae.g__Luteimonas	SYMPK	0.26006	3.03819e-07
k__Bacteria.p__Proteobacteria.c__Gammaproteobacteria.o__Xanthomonadales.f__Xanthomonadaceae.g__Luteimonas	SYNC	0.263434	2.1036e-07
k__Bacteria.p__Proteobacteria.c__Gammaproteobacteria.o__Xanthomonadales.f__Xanthomonadaceae.g__Luteimonas	SYNE1	0.242122	1.96967e-06
k__Bacteria.p__Proteobacteria.c__Gammaproteobacteria.o__Xanthomonadales.f__Xanthomonadaceae.g__Luteimonas	SYNPO	0.215117	2.52716e-05
k__Bacteria.p__Proteobacteria.c__Gammaproteobacteria.o__Xanthomonadales.f__Xanthomonadaceae.g__Luteimonas	SYPL2	0.202654	7.40264e-05
k__Bacteria.p__Proteobacteria.c__Gammaproteobacteria.o__Xanthomonadales.f__Xanthomonadaceae.g__Luteimonas	SYT11	0.205504	5.82207e-05
k__Bacteria.p__Proteobacteria.c__Gammaproteobacteria.o__Xanthomonadales.f__Xanthomonadaceae.g__Luteimonas	SZT2	0.287784	1.27025e-08
k__Bacteria.p__Proteobacteria.c__Gammaproteobacteria.o__Xanthomonadales.f__Xanthomonadaceae.g__Luteimonas	TAB1	0.246315	1.28872e-06
k__Archaea.p__Euryarchaeota.c__Halobacteria.o__Haloferacales.f__Haloferacaceae.g__Halolamina	TACC2	0.207534	4.89698e-05
k__Bacteria.p__Proteobacteria.c__Gammaproteobacteria.o__Xanthomonadales.f__Xanthomonadaceae.g__Luteimonas	TAF1	0.218333	1.89514e-05
k__Archaea.p__Euryarchaeota.c__Halobacteria.o__Haloferacales.f__Haloferacaceae.g__Halolamina	TAF1	0.238554	2.80921e-06
k__Bacteria.p__Proteobacteria.c__Gammaproteobacteria.o__Xanthomonadales.f__Xanthomonadaceae.g__Luteimonas	TAF10	-0.266396	1.51708e-07
k__Archaea.p__Euryarchaeota.c__Halobacteria.o__Haloferacales.f__Haloferacaceae.g__Halolamina	TAF15	0.201133	8.40362e-05
k__Bacteria.p__Proteobacteria.c__Gammaproteobacteria.o__Xanthomonadales.f__Xanthomonadaceae.g__Luteimonas	TAF1C	0.239928	2.45189e-06
k__Archaea.p__Euryarchaeota.c__Halobacteria.o__Haloferacales.f__Haloferacaceae.g__Halolamina	TAF5	0.203953	6.63797e-05
k__Bacteria.p__Proteobacteria.c__Gammaproteobacteria.o__Xanthomonadales.f__Xanthomonadaceae.g__Luteimonas	TAF6	0.268446	1.20707e-07
k__Bacteria.p__Proteobacteria.c__Gammaproteobacteria.o__Xanthomonadales.f__Xanthomonadaceae.g__Luteimonas	TANC2	0.202474	7.51477e-05
k__Bacteria.p__Proteobacteria.c__Gammaproteobacteria.o__Xanthomonadales.f__Xanthomonadaceae.g__Luteimonas	TANGO6	0.290086	9.60404e-09
k__Bacteria.p__Proteobacteria.c__Gammaproteobacteria.o__Xanthomonadales.f__Xanthomonadaceae.g__Luteimonas	TAOK2	0.282023	2.52986e-08
k__Bacteria.p__Proteobacteria.c__Gammaproteobacteria.o__Xanthomonadales.f__Xanthomonadaceae.g__Luteimonas	TAS2R3	0.215075	2.53648e-05
k__Bacteria.p__Proteobacteria.c__Gammaproteobacteria.o__Xanthomonadales.f__Xanthomonadaceae.g__Luteimonas	TAS2R40	0.207081	5.09067e-05
k__Bacteria.p__Proteobacteria.c__Gammaproteobacteria.o__Xanthomonadales.f__Xanthomonadaceae.g__Luteimonas	TASOR	0.209975	3.96794e-05
k__Bacteria.p__Proteobacteria.c__Gammaproteobacteria.o__Xanthomonadales.f__Xanthomonadaceae.g__Luteimonas	TATDN2	0.210296	3.859e-05
k__Bacteria.p__Proteobacteria.c__Gammaproteobacteria.o__Xanthomonadales.f__Xanthomonadaceae.g__Luteimonas	TBC1D1	0.221279	1.45061e-05
k__Bacteria.p__Proteobacteria.c__Gammaproteobacteria.o__Xanthomonadales.f__Xanthomonadaceae.g__Luteimonas	TBC1D12	0.212933	3.06489e-05
k__Bacteria.p__Proteobacteria.c__Gammaproteobacteria.o__Xanthomonadales.f__Xanthomonadaceae.g__Luteimonas	TBC1D13	0.340909	1.03094e-11
k__Bacteria.p__Proteobacteria.c__Gammaproteobacteria.o__Xanthomonadales.f__Xanthomonadaceae.g__Luteimonas	TBC1D14	0.325263	9.71703e-11
k__Bacteria.p__Proteobacteria.c__Gammaproteobacteria.o__Xanthomonadales.f__Xanthomonadaceae.g__Luteimonas	TBC1D16	0.260565	2.87653e-07
k__Bacteria.p__Proteobacteria.c__Gammaproteobacteria.o__Xanthomonadales.f__Xanthomonadaceae.g__Luteimonas	TBC1D2	0.20143	8.19856e-05
k__Bacteria.p__Proteobacteria.c__Gammaproteobacteria.o__Xanthomonadales.f__Xanthomonadaceae.g__Luteimonas	TBC1D20	0.23123	5.72273e-06
k__Bacteria.p__Proteobacteria.c__Gammaproteobacteria.o__Xanthomonadales.f__Xanthomonadaceae.g__Luteimonas	TBC1D22A	0.210078	3.93266e-05
k__Bacteria.p__Proteobacteria.c__Gammaproteobacteria.o__Xanthomonadales.f__Xanthomonadaceae.g__Luteimonas	TBC1D2B	0.281537	2.6795e-08
k__Bacteria.p__Proteobacteria.c__Gammaproteobacteria.o__Xanthomonadales.f__Xanthomonadaceae.g__Luteimonas	TBC1D5	0.322501	1.42502e-10
k__Bacteria.p__Proteobacteria.c__Gammaproteobacteria.o__Xanthomonadales.f__Xanthomonadaceae.g__Luteimonas	TBC1D9B	0.252347	6.90605e-07
k__Bacteria.p__Proteobacteria.c__Gammaproteobacteria.o__Xanthomonadales.f__Xanthomonadaceae.g__Luteimonas	TBCA	-0.211356	3.51883e-05
k__Bacteria.p__Proteobacteria.c__Gammaproteobacteria.o__Xanthomonadales.f__Xanthomonadaceae.g__Luteimonas	TBCD	0.211648	3.43017e-05
k__Bacteria.p__Proteobacteria.c__Gammaproteobacteria.o__Xanthomonadales.f__Xanthomonadaceae.g__Luteimonas	TCF20	0.242279	1.93905e-06
k__Bacteria.p__Proteobacteria.c__Gammaproteobacteria.o__Xanthomonadales.f__Xanthomonadaceae.g__Luteimonas	TCF25	0.24903	9.75112e-07
k__Bacteria.p__Proteobacteria.c__Gammaproteobacteria.o__Xanthomonadales.f__Xanthomonadaceae.g__Luteimonas	TCP11L1	0.229119	6.99556e-06
k__Bacteria.p__Proteobacteria.c__Gammaproteobacteria.o__Xanthomonadales.f__Xanthomonadaceae.g__Luteimonas	TCP11L2	0.230295	6.25633e-06
k__Archaea.p__Euryarchaeota.c__Halobacteria.o__Haloferacales.f__Haloferacaceae.g__Halolamina	TCTN2	0.230609	6.07191e-06
k__Bacteria.p__Proteobacteria.c__Gammaproteobacteria.o__Xanthomonadales.f__Xanthomonadaceae.g__Luteimonas	TCTN3	0.230781	5.97318e-06
k__Bacteria.p__Proteobacteria.c__Gammaproteobacteria.o__Xanthomonadales.f__Xanthomonadaceae.g__Luteimonas	TEAD1	0.240099	2.4106e-06
k__Bacteria.p__Proteobacteria.c__Gammaproteobacteria.o__Xanthomonadales.f__Xanthomonadaceae.g__Luteimonas	TECPR1	0.240423	2.33403e-06
k__Bacteria.p__Proteobacteria.c__Gammaproteobacteria.o__Xanthomonadales.f__Xanthomonadaceae.g__Luteimonas	TECPR2	0.313042	5.13633e-10
k__Bacteria.p__Proteobacteria.c__Gammaproteobacteria.o__Xanthomonadales.f__Xanthomonadaceae.g__Luteimonas	TEF	0.229259	6.90291e-06
k__Archaea.p__Euryarchaeota.c__Halobacteria.o__Haloferacales.f__Haloferacaceae.g__Halolamina	TEKT2	0.254219	5.67189e-07
k__Bacteria.p__Proteobacteria.c__Gammaproteobacteria.o__Xanthomonadales.f__Xanthomonadaceae.g__Luteimonas	TELO2	0.229932	6.47606e-06
k__Archaea.p__Euryarchaeota.c__Halobacteria.o__Haloferacales.f__Haloferacaceae.g__Halolamina	TENM4	0.269592	1.06138e-07
k__Bacteria.p__Proteobacteria.c__Gammaproteobacteria.o__Xanthomonadales.f__Xanthomonadaceae.g__Luteimonas	TEP1	0.27241	7.71574e-08
k__Archaea.p__Euryarchaeota.c__Halobacteria.o__Haloferacales.f__Haloferacaceae.g__Halolamina	TERF2	0.209897	3.99472e-05
k__Archaea.p__Euryarchaeota.c__Halobacteria.o__Haloferacales.f__Haloferacaceae.g__Halolamina	TET1	0.264023	1.97198e-07
k__Bacteria.p__Proteobacteria.c__Gammaproteobacteria.o__Xanthomonadales.f__Xanthomonadaceae.g__Luteimonas	TET2	0.214146	2.75421e-05
k__Bacteria.p__Proteobacteria.c__Gammaproteobacteria.o__Xanthomonadales.f__Xanthomonadaceae.g__Luteimonas	TET3	0.214005	2.78867e-05
k__Archaea.p__Euryarchaeota.c__Halobacteria.o__Haloferacales.f__Haloferacaceae.g__Halolamina	TET3	0.280781	2.92908e-08
k__Archaea.p__Euryarchaeota.c__Halobacteria.o__Haloferacales.f__Haloferacaceae.g__Halolamina	TEX10	0.258664	3.53193e-07
k__Bacteria.p__Proteobacteria.c__Gammaproteobacteria.o__Xanthomonadales.f__Xanthomonadaceae.g__Luteimonas	TEX101	0.354214	1.3826e-12
k__Bacteria.p__Proteobacteria.c__Gammaproteobacteria.o__Xanthomonadales.f__Xanthomonadaceae.g__Luteimonas	TEX2	0.226223	9.18542e-06
k__Archaea.p__Euryarchaeota.c__Halobacteria.o__Haloferacales.f__Haloferacaceae.g__Halolamina	TEX9	0.239568	2.54101e-06
k__Bacteria.p__Proteobacteria.c__Gammaproteobacteria.o__Xanthomonadales.f__Xanthomonadaceae.g__Luteimonas	TFIP11	0.253678	6.00527e-07
k__Bacteria.p__Proteobacteria.c__Gammaproteobacteria.o__Xanthomonadales.f__Xanthomonadaceae.g__Luteimonas	TGFBR2	0.264773	1.81558e-07
k__Bacteria.p__Proteobacteria.c__Gammaproteobacteria.o__Xanthomonadales.f__Xanthomonadaceae.g__Luteimonas	TGFBRAP1	0.267773	1.30138e-07
k__Archaea.p__Euryarchaeota.c__Halobacteria.o__Haloferacales.f__Haloferacaceae.g__Halolamina	TGIF2	0.267796	1.29802e-07
k__Bacteria.p__Proteobacteria.c__Gammaproteobacteria.o__Xanthomonadales.f__Xanthomonadaceae.g__Luteimonas	THOC7	-0.21754	2.03537e-05
k__Bacteria.p__Proteobacteria.c__Gammaproteobacteria.o__Xanthomonadales.f__Xanthomonadaceae.g__Luteimonas	THRAP3	0.247061	1.19406e-06
k__Archaea.p__Euryarchaeota.c__Halobacteria.o__Haloferacales.f__Haloferacaceae.g__Halolamina	THRAP3	0.259017	3.40009e-07
k__Archaea.p__Euryarchaeota.c__Halobacteria.o__Haloferacales.f__Haloferacaceae.g__Halolamina	TIGD4	0.255434	4.9875e-07
k__Bacteria.p__Proteobacteria.c__Gammaproteobacteria.o__Xanthomonadales.f__Xanthomonadaceae.g__Luteimonas	TIMM23	-0.24549	1.40172e-06
k__Archaea.p__Euryarchaeota.c__Halobacteria.o__Haloferacales.f__Haloferacaceae.g__Halolamina	TIMM23B	0.286345	1.51096e-08
k__Bacteria.p__Proteobacteria.c__Gammaproteobacteria.o__Xanthomonadales.f__Xanthomonadaceae.g__Luteimonas	TIMM8B	-0.262787	2.25832e-07
k__Bacteria.p__Proteobacteria.c__Gammaproteobacteria.o__Xanthomonadales.f__Xanthomonadaceae.g__Luteimonas	TIMM9	-0.214363	2.70181e-05
k__Bacteria.p__Proteobacteria.c__Gammaproteobacteria.o__Xanthomonadales.f__Xanthomonadaceae.g__Luteimonas	TIMMDC1	-0.201096	8.42966e-05
k__Bacteria.p__Proteobacteria.c__Gammaproteobacteria.o__Xanthomonadales.f__Xanthomonadaceae.g__Luteimonas	TK2	0.240615	2.28998e-06
k__Bacteria.p__Proteobacteria.c__Gammaproteobacteria.o__Xanthomonadales.f__Xanthomonadaceae.g__Luteimonas	TLN1	0.240838	2.23955e-06
k__Bacteria.p__Proteobacteria.c__Gammaproteobacteria.o__Xanthomonadales.f__Xanthomonadaceae.g__Luteimonas	TLR9	0.22408	1.12113e-05
k__Bacteria.p__Proteobacteria.c__Gammaproteobacteria.o__Xanthomonadales.f__Xanthomonadaceae.g__Luteimonas	TMC6	0.214901	2.57603e-05
k__Bacteria.p__Proteobacteria.c__Gammaproteobacteria.o__Xanthomonadales.f__Xanthomonadaceae.g__Luteimonas	TMCC1	0.218469	1.87208e-05
k__Archaea.p__Euryarchaeota.c__Halobacteria.o__Haloferacales.f__Haloferacaceae.g__Halolamina	TMCC2	0.211622	3.43814e-05
k__Bacteria.p__Proteobacteria.c__Gammaproteobacteria.o__Xanthomonadales.f__Xanthomonadaceae.g__Luteimonas	TMED1	0.224877	1.04133e-05
k__Archaea.p__Euryarchaeota.c__Halobacteria.o__Haloferacales.f__Haloferacaceae.g__Halolamina	TMED8	0.208539	4.49182e-05
k__Archaea.p__Euryarchaeota.c__Halobacteria.o__Haloferacales.f__Haloferacaceae.g__Halolamina	TMEFF1	0.222527	1.29378e-05
k__Bacteria.p__Proteobacteria.c__Gammaproteobacteria.o__Xanthomonadales.f__Xanthomonadaceae.g__Luteimonas	TMEM104	0.252527	6.77688e-07
k__Bacteria.p__Proteobacteria.c__Gammaproteobacteria.o__Xanthomonadales.f__Xanthomonadaceae.g__Luteimonas	TMEM115	0.284882	1.80069e-08
k__Bacteria.p__Proteobacteria.c__Gammaproteobacteria.o__Xanthomonadales.f__Xanthomonadaceae.g__Luteimonas	TMEM120B	0.273498	6.81602e-08
k__Bacteria.p__Proteobacteria.c__Gammaproteobacteria.o__Xanthomonadales.f__Xanthomonadaceae.g__Luteimonas	TMEM126A	-0.236032	3.59835e-06
k__Bacteria.p__Proteobacteria.c__Gammaproteobacteria.o__Xanthomonadales.f__Xanthomonadaceae.g__Luteimonas	TMEM126B	-0.213228	2.98635e-05
k__Bacteria.p__Proteobacteria.c__Gammaproteobacteria.o__Xanthomonadales.f__Xanthomonadaceae.g__Luteimonas	TMEM127	0.225436	9.88554e-06
k__Bacteria.p__Proteobacteria.c__Gammaproteobacteria.o__Xanthomonadales.f__Xanthomonadaceae.g__Luteimonas	TMEM131	0.203917	6.65809e-05
k__Archaea.p__Euryarchaeota.c__Halobacteria.o__Haloferacales.f__Haloferacaceae.g__Halolamina	TMEM178A	0.201971	7.83725e-05
k__Bacteria.p__Proteobacteria.c__Gammaproteobacteria.o__Xanthomonadales.f__Xanthomonadaceae.g__Luteimonas	TMEM184B	0.215013	2.55062e-05
k__Archaea.p__Euryarchaeota.c__Halobacteria.o__Haloferacales.f__Haloferacaceae.g__Halolamina	TMEM221	0.21171	3.41178e-05
k__Bacteria.p__Proteobacteria.c__Gammaproteobacteria.o__Xanthomonadales.f__Xanthomonadaceae.g__Luteimonas	TMEM250	0.293054	6.67175e-09
k__Bacteria.p__Proteobacteria.c__Gammaproteobacteria.o__Xanthomonadales.f__Xanthomonadaceae.g__Luteimonas	TMEM258	-0.307838	1.02036e-09
k__Bacteria.p__Proteobacteria.c__Gammaproteobacteria.o__Xanthomonadales.f__Xanthomonadaceae.g__Luteimonas	TMEM259	0.215676	2.40458e-05
k__Bacteria.p__Proteobacteria.c__Gammaproteobacteria.o__Xanthomonadales.f__Xanthomonadaceae.g__Luteimonas	TMEM43	0.267059	1.40929e-07
k__Archaea.p__Euryarchaeota.c__Halobacteria.o__Haloferacales.f__Haloferacaceae.g__Halolamina	TMEM50A	-0.207166	5.05358e-05
k__Bacteria.p__Proteobacteria.c__Gammaproteobacteria.o__Xanthomonadales.f__Xanthomonadaceae.g__Luteimonas	TMEM63A	0.225547	9.78391e-06
k__Bacteria.p__Proteobacteria.c__Gammaproteobacteria.o__Xanthomonadales.f__Xanthomonadaceae.g__Luteimonas	TMEM79	0.221326	1.44442e-05
k__Bacteria.p__Proteobacteria.c__Gammaproteobacteria.o__Xanthomonadales.f__Xanthomonadaceae.g__Luteimonas	TMEM94	0.225568	9.7649e-06
k__Bacteria.p__Proteobacteria.c__Gammaproteobacteria.o__Xanthomonadales.f__Xanthomonadaceae.g__Luteimonas	TMPPE	0.27067	9.39926e-08
k__Bacteria.p__Proteobacteria.c__Gammaproteobacteria.o__Xanthomonadales.f__Xanthomonadaceae.g__Luteimonas	TMSB10	-0.274113	6.35257e-08
k__Bacteria.p__Proteobacteria.c__Gammaproteobacteria.o__Xanthomonadales.f__Xanthomonadaceae.g__Luteimonas	TNK2	0.204486	6.34624e-05
k__Bacteria.p__Proteobacteria.c__Gammaproteobacteria.o__Xanthomonadales.f__Xanthomonadaceae.g__Luteimonas	TNKS1BP1	0.220425	1.56805e-05
k__Archaea.p__Euryarchaeota.c__Halobacteria.o__Haloferacales.f__Haloferacaceae.g__Halolamina	TNKS2	0.237462	3.12803e-06
k__Bacteria.p__Proteobacteria.c__Gammaproteobacteria.o__Xanthomonadales.f__Xanthomonadaceae.g__Luteimonas	TNPO2	0.249603	9.19046e-07
k__Archaea.p__Euryarchaeota.c__Halobacteria.o__Haloferacales.f__Haloferacaceae.g__Halolamina	TNPO2	0.210222	3.88396e-05
k__Bacteria.p__Proteobacteria.c__Gammaproteobacteria.o__Xanthomonadales.f__Xanthomonadaceae.g__Luteimonas	TNRC18	0.276615	4.7623e-08
k__Archaea.p__Euryarchaeota.c__Halobacteria.o__Haloferacales.f__Haloferacaceae.g__Halolamina	TNRC18	0.205222	5.96303e-05
k__Bacteria.p__Proteobacteria.c__Gammaproteobacteria.o__Xanthomonadales.f__Xanthomonadaceae.g__Luteimonas	TNS1	0.263432	2.10406e-07
k__Bacteria.p__Proteobacteria.c__Gammaproteobacteria.o__Xanthomonadales.f__Xanthomonadaceae.g__Luteimonas	TNS2	0.225994	9.38455e-06
k__Bacteria.p__Proteobacteria.c__Gammaproteobacteria.o__Xanthomonadales.f__Xanthomonadaceae.g__Luteimonas	TNS3	0.26888	1.1498e-07
k__Bacteria.p__Proteobacteria.c__Gammaproteobacteria.o__Xanthomonadales.f__Xanthomonadaceae.g__Luteimonas	TNXB	0.211632	3.43499e-05
k__Bacteria.p__Proteobacteria.c__Gammaproteobacteria.o__Xanthomonadales.f__Xanthomonadaceae.g__Luteimonas	TOB2	0.2507	8.20169e-07
k__Bacteria.p__Proteobacteria.c__Gammaproteobacteria.o__Xanthomonadales.f__Xanthomonadaceae.g__Luteimonas	TOLLIP	0.243623	1.69376e-06
k__Bacteria.p__Proteobacteria.c__Gammaproteobacteria.o__Xanthomonadales.f__Xanthomonadaceae.g__Luteimonas	TOM1L2	0.26267	2.28741e-07
k__Bacteria.p__Proteobacteria.c__Gammaproteobacteria.o__Xanthomonadales.f__Xanthomonadaceae.g__Luteimonas	TOMM20L	-0.251209	7.77859e-07
k__Bacteria.p__Proteobacteria.c__Gammaproteobacteria.o__Xanthomonadales.f__Xanthomonadaceae.g__Luteimonas	TOMM40L	0.219848	1.65251e-05
k__Bacteria.p__Proteobacteria.c__Gammaproteobacteria.o__Xanthomonadales.f__Xanthomonadaceae.g__Luteimonas	TOMM5	-0.238341	2.86877e-06
k__Bacteria.p__Proteobacteria.c__Gammaproteobacteria.o__Xanthomonadales.f__Xanthomonadaceae.g__Luteimonas	TOP2B	0.220686	1.53121e-05
k__Bacteria.p__Proteobacteria.c__Gammaproteobacteria.o__Xanthomonadales.f__Xanthomonadaceae.g__Luteimonas	TOP3B	0.206173	5.50051e-05
k__Bacteria.p__Proteobacteria.c__Gammaproteobacteria.o__Xanthomonadales.f__Xanthomonadaceae.g__Luteimonas	TOPAZ1	-0.209796	4.02989e-05
k__Bacteria.p__Proteobacteria.c__Gammaproteobacteria.o__Xanthomonadales.f__Xanthomonadaceae.g__Luteimonas	TOR4A	0.231537	5.55674e-06
k__Bacteria.p__Proteobacteria.c__Gammaproteobacteria.o__Xanthomonadales.f__Xanthomonadaceae.g__Luteimonas	TP53BP1	0.295878	4.69878e-09
k__Archaea.p__Euryarchaeota.c__Halobacteria.o__Haloferacales.f__Haloferacaceae.g__Halolamina	TP53BP1	0.25644	4.48171e-07
k__Bacteria.p__Proteobacteria.c__Gammaproteobacteria.o__Xanthomonadales.f__Xanthomonadaceae.g__Luteimonas	TP53BP2	0.204893	6.13178e-05
k__Archaea.p__Euryarchaeota.c__Halobacteria.o__Haloferacales.f__Haloferacaceae.g__Halolamina	TP53TG5	0.212244	3.25598e-05
k__Bacteria.p__Proteobacteria.c__Gammaproteobacteria.o__Xanthomonadales.f__Xanthomonadaceae.g__Luteimonas	TPCN1	0.292187	7.42401e-09
k__Archaea.p__Euryarchaeota.c__Halobacteria.o__Haloferacales.f__Haloferacaceae.g__Halolamina	TPR	0.235639	3.73927e-06
k__Bacteria.p__Proteobacteria.c__Gammaproteobacteria.o__Xanthomonadales.f__Xanthomonadaceae.g__Luteimonas	TPRKB	-0.289716	1.00474e-08
k__Bacteria.p__Proteobacteria.c__Gammaproteobacteria.o__Xanthomonadales.f__Xanthomonadaceae.g__Luteimonas	TRAF3	0.259893	3.09368e-07
[truncated: 317 more rows]
